# Supplementary material for: Targeting granule initiation and amyloplast structure to create giant starch granules in wheat
Source: Sci Adv. 2026 Jul 3;12(27):eaeh2735. doi: 10.1126/sciadv.aeh2735 (PMC13330829; doi:10.1126/sciadv.aeh2735)
Supplement: Supplementary file 2 — Data file S1 [file sciadv.aeh2735_data_file_s1.zip]

Archive with 1 entries (1 files):
- sciadv.aeh2735_data_file_s1.xlsx
