# Supplementary material for: Targeting granule initiation and amyloplast structure to create giant starch granules in wheat
Source: Sci Adv. 2026 Jul 3;12(27):eaeh2735. doi: 10.1126/sciadv.aeh2735 (PMC13330829; doi:10.1126/sciadv.aeh2735)
Supplement: Supplementary file 2 — Data file S1 [file sciadv.aeh2735_data_file_s1.zip › sciadv.aeh2735_data_file_s1.xlsx]

## Sheet: Information
Data File S1
These spreadsheets contains data used to produce Figures 1-4 and S1-S9.

## Sheet: Fig 1
Genotype	Fig 1B	Fig 1C	Fig 1E
	Weight (g)	TGW (g)	Area (mm2)
Kronos WT	7.41	49.7315	16.5552
Kronos WT	7.85	53.4014	17.7275
Kronos WT	5.77	31.8785	13.6415
Kronos WT	5.62	52.5234	17.321
Kronos WT	4.36	56.6234	18.202
Kronos WT	4.04	57.7143	18.1556
Kronos WT	4.16	56.9863	18.0721
Kronos WT	8.15	46.8391	16.431
WT seg	0.33	55	18.3446
WT seg	0.82	54.6667	18.229
WT seg	3.28	49.697	16.2149
WT seg	2.4	46.1538	15.5248
WT seg	5.46	40.1471	14.2373
WT seg	4.72	38.6885	13.6819
WT seg	4.27	54.7436	17.2053
WT seg	11.09	47.1915	15.6786
WT seg	1.25	54.3478	17.8275
WT seg	3.54	58.0328	18.1577
WT seg	0.5	55.5556	18.2037
WT seg	2.33	58.25	18.3966
WT seg	6.39	53.6975	17.4887
WT seg	2.69	54.898	17.5246
WT seg	1.66	55.3333	17.6547
WT seg	6.69	59.2035	18.3152
WT seg	7.78	51.8667	16.7651
WT seg	8.39	54.4805	17.4689
WT seg	3.13	56.9091	18.6515
WT seg	5.77	53.4259	17.2289
WT seg	2.7	51.9231	16.8842
WT seg	3.2	59.2593	19.0279
WT seg	1.33	55.4167	18.4277
WT seg	3.46	62.9091	19.9735
WT seg	3.99	52.5	17.9599
WT seg	3.65	61.8644	19.3143
WT seg	6.15	58.5714	18.4846
parc6 sgl	5.3	43.0894	15.1861
parc6 sgl	1.4	51.8519	17.0237
parc6 sgl	6.46	55.2137	17.65
parc6 sgl	2.94	56.5385	18.1865
parc6 sgl	2.35	54.6512	17.3276
parc6 sgl	3.24	54	17.5181
parc6 sgl	1.69	56.3333	18.621
parc6 sgl	0.36	60	18.5183
parc6 sgl	3.96	59.1045	18.0972
parc6 dbl	0.47	58.75	18.4677
parc6 dbl	3.59	64.1071	19.7807
parc6 dbl	4.2	58.3333	19.0248
parc6 dbl	2.93	57.451	18.9067
parc6 dbl	2.47	57.4419	18.679
parc6 dbl	1.73	55.8065	17.4952
parc6 dbl	0.47	58.75	18.1703
parc6 dbl	0.62	56.3636	18.0883
parc6 dbl	0.41	58.5714	18.662
bgc1	3.34	58.5965	18.8848
bgc1	4.48	56	18.6273
bgc1	7.91	42.5269	16.2269
bgc1	2.06	55.6757	18.3888
bgc1	5.51	51.4953	17.4411
bgc1	6.15	53.4783	18.1574
bgc1	3.13	56.9091	18.3972
bgc1	1.13	53.8095	17.7205
bgc1	7.66	48.7898	17.1252
bgc1	5.1	54.2553	17.5012
bgc1	3.86	52.8767	17.3411
parc6 sgl bgc1	0.34	56.6667	17.9946
parc6 sgl bgc1	4.92	57.2093	19.2283
parc6 sgl bgc1	2.31	51.3333	17.1535
parc6 sgl bgc1	3.12	55.7143	18.0637
parc6 sgl bgc1	8.62	42.6733	15.4081
parc6 sgl bgc1	3.37	54.3548	17.9589
parc6 sgl bgc1	5.69	49.9123	16.6495
parc6 sgl bgc1	6.5	49.6183	16.6627
parc6 sgl bgc1	2.35	55.9524	17.9952
parc6 sgl bgc1	2.05	53.9474	17.8909
parc6 sgl bgc1	7.98	51.8182	17.8009
parc6 sgl bgc1	4.43	53.3735	17.4176
parc6 sgl bgc1	6.67	55.124	18.151
parc6 sgl bgc1	8.31	40.5366	15.1293
parc6 sgl bgc1	8.03	52.4837	17.4423
parc6 sgl bgc1	5.85	52.2321	17.708
parc6 sgl bgc1	3.2	50	17.149
parc6 sgl bgc1	5.97	50.1681	17.462
parc6 sgl bgc1	8.84	44.8731	16.0524
parc6 sgl bgc1	10.59	45.6466	16.2631
parc6 sgl bgc1	3.58	59.6667	19.0979
parc6 sgl bgc1	11.15	49.3363	17.285
parc6 sgl bgc1	7.12	52.7407	17.4526
parc6 sgl bgc1	6.14	50.7438	17.5442
parc6 sgl bgc1	5.79	59.0816	19.4391
parc6 sgl bgc1	3.36	55.082	18.1827
parc6 sgl bgc1	6.05	56.0185	18.4892
parc6 sgl bgc1	6.04	41.9444	15.5435
parc6 sgl bgc1	7.06	50.4286	17.1311
parc6 sgl bgc1	6.67	55.5833	18.6852
parc6 dbl bgc1	2.25	54.878	17.827
parc6 dbl bgc1	6.24	51.1475	17.577
parc6 dbl bgc1	1.51	50.3333	17.3534
parc6 dbl bgc1	9.69	41.7672	15.6953
parc6 dbl bgc1	3.38	54.5161	18.5371
parc6 dbl bgc1	5.87	55.3774	18.3284
parc6 dbl bgc1	5.63	48.5345	16.8784
parc6 dbl bgc1	0.46	46	16.5721
parc6 dbl bgc1	4.34	54.25	17.9948
parc6 dbl bgc1	4.47	55.875	18.6001
parc6 dbl bgc1	1.79	51.1429	17.2986
parc6 dbl bgc1	1.1	50	17.2108
parc6 dbl bgc1	3.26	53.4426	17.5607
parc6 dbl bgc1	8.32	48.3721	17.1659
parc6 dbl bgc1	0.69	49.2857	17.0961
parc6 dbl bgc1	0.35	43.75	15.9461
parc6 dbl bgc1	0.1	50	16.6047
parc6 dbl bgc1	0.75	41.6667	15.6964
parc6 dbl bgc1	0.27	45	16.4798
parc6 dbl bgc1	0.65	46.4286	15.9525
parc6 dbl bgc1	1.97	44.7727	17.203
parc6 dbl bgc1	0.26	43.3333	15.9404
parc6 dbl bgc1	1.11	46.25	16.4593
parc6 dbl bgc1	0.6	46.1538	15.5917
parc6 dbl bgc1	0.75	46.875	18.1192
parc6 dbl bgc1	0.39	39	15.2848
parc6 dbl bgc1	2.52	57.2727	18.8931

## Sheet: Fig 2
Fig 2B
Diameter (µm)	Volume (%)
	Kronos WT	Kronos WT	Kronos WT	Kronos WT	Kronos WT	Kronos WT	Kronos WT	Kronos WT	WT seg	WT seg	WT seg	WT seg	WT seg	WT seg	WT seg	WT seg	parc6sgl	parc6sgl	parc6sgl	parc6sgl	parc6sgl	parc6sgl	parc6sgl	parc6sgl	parc6 dbl	parc6 dbl	parc6 dbl	parc6 dbl	parc6 dbl	parc6 dbl	parc6 dbl	bgc1	bgc1	bgc1	bgc1	bgc1	bgc1	bgc1	bgc1	parc6 sgl bgc1	parc6 sgl bgc1	parc6 sgl bgc1	parc6 sgl bgc1	parc6 sgl bgc1	parc6 sgl bgc1	parc6 sgl bgc1	parc6 sgl bgc1	parc6 dbl bgc1	parc6 dbl bgc1
2.3	0.10414	0.116326	0.0671585	0.106589	0.0972806	0.100159	0.0872123	0.0796748	0.108445	0.0878766	0.0993077	0.110981	0.113492	0.117461	0.119291	0.091078	0.103302	0.116916	0.106	0.103546	0.122443	0.115181	0.134004	0.124193	0.111111	0.107474	0.0984002	0.0924793	0.0979762	0.097983	0.0993303	0.00453593	0.00319604	0.00695096	0.00229495	0.00360501	0.00310907	0.00327868	0.00833935	0.00729078	0.00435405	0.0076335	0.00391689	0.00539385	0.00869486	0.00413043	0.00572626	0.0073715	0.00793983
2.319	0.10414	0.116326	0.0610532	0.106589	0.10809	0.105167	0.0872123	0.0796748	0.108445	0.103384	0.104273	0.110981	0.118426	0.117461	0.114703	0.0857205	0.103302	0.121999	0.106	0.0980964	0.122443	0.119788	0.114861	0.119225	0.115942	0.117245	0.103579	0.0924793	0.0979762	0.092826	0.109263	0.00437099	0.00319604	0.0065945	0.00229495	0.00406719	0.00328673	0.00301285	0.00771166	0.00757119	0.00454336	0.00835194	0.00381897	0.00441315	0.00896657	0.00495652	0.00572626	0.00641416	0.00793983
2.338	0.113608	0.121384	0.0671585	0.111665	0.113494	0.100159	0.092663	0.0853659	0.108445	0.098215	0.104273	0.126114	0.123361	0.122159	0.123879	0.0964355	0.113632	0.121999	0.111579	0.0980964	0.131513	0.119788	0.129219	0.10929	0.125604	0.11236	0.0984002	0.102755	0.0930774	0.097983	0.104297	0.00338133	0.00302783	0.00650539	0.00264802	0.00406719	0.0031979	0.00301285	0.0087877	0.00710383	0.0042594	0.00673544	0.00450442	0.00529578	0.00996286	0.00431401	0.00544464	0.00660563	0.00804162
2.357	0.118341	0.131499	0.0793691	0.111665	0.10809	0.100159	0.092663	0.0910569	0.117121	0.103384	0.119169	0.116025	0.123361	0.131556	0.123879	0.091078	0.118797	0.121999	0.106	0.114446	0.126978	0.124396	0.129219	0.124193	0.120773	0.117245	0.108758	0.102755	0.0979762	0.097983	0.109263	0.00453593	0.00319604	0.00730742	0.00255975	0.00452937	0.00302024	0.00381036	0.00887737	0.00813202	0.00416475	0.00754369	0.00381897	0.00549192	0.00996286	0.00403865	0.00704048	0.00612696	0.00824521
2.376	0.116921	0.11051	0.0696006	0.120548	0.102685	0.099909	0.0932081	0.0810976	0.111265	0.108037	0.108494	0.115016	0.12188	0.133905	0.122044	0.0916137	0.112858	0.120728	0.1007	0.0983689	0.133554	0.122553	0.127304	0.117983	0.114734	0.129946	0.10824	0.102498	0.0977313	0.097983	0.108518	0.00423078	0.00359554	0.00761932	0.00209635	0.00395164	0.0037975	0.00370403	0.00851869	0.00701503	0.00422627	0.00810498	0.00381407	0.00605582	0.0103251	0.00383671	0.00517241	0.00554777	0.00831646
2.396	0.118341	0.131499	0.0732638	0.121817	0.118898	0.105167	0.0981138	0.096748	0.125796	0.108553	0.124135	0.126114	0.138164	0.140953	0.133056	0.107151	0.123963	0.121999	0.117158	0.108996	0.145118	0.124396	0.134004	0.139096	0.135266	0.117245	0.103579	0.107893	0.107774	0.113454	0.124163	0.00453593	0.00487816	0.00793123	0.00308935	0.00369745	0.00355322	0.00416482	0.00986375	0.00747772	0.00482732	0.00844175	0.00450442	0.00627648	0.0108686	0.00403865	0.00675887	0.00727576	0.00916134
2.415	0.125915	0.129729	0.0696006	0.115726	0.107819	0.109424	0.0983863	0.0973171	0.123627	0.108037	0.117928	0.119809	0.126568	0.142832	0.139479	0.0967034	0.127578	0.125558	0.1166	0.108724	0.133554	0.131307	0.136397	0.127422	0.123913	0.125305	0.10824	0.107379	0.102385	0.107781	0.1038	0.005406	0.00375534	0.00702671	0.00301874	0.0036882	0.00337556	0.00395658	0.00851869	0.00808061	0.00422627	0.00827561	0.0042792	0.00586948	0.0103251	0.0043599	0.00561831	0.00691197	0.00909009
2.435	0.130412	0.134533	0.0754006	0.120548	0.118088	0.128454	0.113921	0.0919106	0.115385	0.103126	0.122645	0.124601	0.126568	0.156223	0.130762	0.106883	0.122671	0.140045	0.1272	0.119078	0.14217	0.135683	0.136397	0.14158	0.128502	0.129946	0.11808	0.107379	0.111693	0.107781	0.127391	0.00524931	0.00423475	0.00778864	0.00293489	0.0049176	0.00388189	0.00353566	0.00937056	0.00799181	0.00449603	0.00853156	0.00446525	0.00763965	0.0103251	0.0045343	0.00713436	0.00763955	0.00967031
2.455	0.143903	0.134533	0.0754006	0.12537	0.128356	0.128454	0.108743	0.102724	0.127748	0.117858	0.127362	0.14377	0.145319	0.151759	0.143838	0.101793	0.127578	0.135216	0.106	0.119078	0.150786	0.131307	0.140944	0.13686	0.133092	0.134587	0.11808	0.107379	0.111693	0.11268	0.122673	0.00524931	0.00367544	0.00761932	0.0032703	0.00439072	0.00337556	0.00404076	0.00937056	0.00887979	0.00476579	0.00853156	0.00344197	0.00614899	0.012046	0.00479589	0.00615338	0.00745766	0.00821976
2.475	0.134909	0.144143	0.0870007	0.130191	0.133491	0.118939	0.103565	0.102724	0.127748	0.117858	0.122645	0.129393	0.140631	0.147296	0.139479	0.111972	0.137392	0.140045	0.1166	0.124255	0.155095	0.144437	0.150037	0.14158	0.14686	0.134587	0.12792	0.11714	0.125654	0.11268	0.122673	0.00454418	0.00495386	0.00770398	0.00293489	0.00412727	0.00362872	0.00404076	0.00937056	0.00790301	0.00503556	0.00938471	0.00455828	0.00689432	0.00946472	0.00497029	0.00704518	0.00827618	0.0106373
2.495	0.13705	0.132703	0.077334	0.128584	0.122244	0.122338	0.113428	0.097832	0.12559	0.112246	0.112312	0.13236	0.151792	0.161536	0.136988	0.116335	0.130849	0.137975	0.136286	0.123269	0.147709	0.145896	0.147223	0.148322	0.135496	0.132598	0.121829	0.116211	0.119671	0.111981	0.125818	0.00522319	0.00487015	0.00741775	0.00287499	0.00468343	0.00401852	0.00448973	0.00973565	0.00845694	0.00453885	0.00780028	0.00372105	0.00718712	0.0122918	0.00506579	0.00670969	0.00866162	0.00893352
2.516	0.152897	0.144143	0.0812007	0.130191	0.123222	0.128454	0.119099	0.102724	0.140111	0.13259	0.136796	0.148563	0.145319	0.174077	0.156914	0.117062	0.142299	0.149703	0.1325	0.13461	0.172327	0.153191	0.15913	0.165176	0.14227	0.153151	0.13776	0.11226	0.130308	0.122479	0.136827	0.00517096	0.00495386	0.00761932	0.0031026	0.00518104	0.00388189	0.00496676	0.00834832	0.00976777	0.00494564	0.0102379	0.00409315	0.00689432	0.0137669	0.00470869	0.00793697	0.0090947	0.00909009
2.536	0.154182	0.146431	0.077334	0.142361	0.127134	0.122338	0.123291	0.10813	0.145213	0.1216	0.134775	0.136924	0.147328	0.165787	0.166046	0.116335	0.126176	0.147174	0.136286	0.1282	0.155915	0.150065	0.155883	0.152816	0.139867	0.141438	0.126515	0.130156	0.119671	0.125978	0.139299	0.00455164	0.00487015	0.00798215	0.00295485	0.00418163	0.00409889	0.00440956	0.00892434	0.00930264	0.00522396	0.0105629	0.0047842	0.00727586	0.0122918	0.00531493	0.00798369	0.00822854	0.0110518
2.557	0.145616	0.151007	0.0828578	0.137769	0.136913	0.117807	0.113428	0.113279	0.137364	0.130953	0.12579	0.136924	0.156257	0.161536	0.145291	0.111488	0.135523	0.147174	0.121143	0.133131	0.155915	0.141728	0.160213	0.1663	0.144237	0.150278	0.117143	0.116211	0.128535	0.125978	0.121325	0.00596936	0.00532673	0.00774027	0.00335416	0.00451616	0.00425963	0.00400869	0.010547	0.0101483	0.0053096	0.0105629	0.00442982	0.00736458	0.0122918	0.00523188	0.00636996	0.00848839	0.0119728
2.578	0.158464	0.146431	0.0828578	0.151546	0.141803	0.1314	0.123291	0.113279	0.145213	0.130953	0.14376	0.146052	0.160721	0.182791	0.161895	0.121182	0.144869	0.147174	0.141333	0.138062	0.17643	0.154233	0.177533	0.157311	0.152979	0.150278	0.135886	0.125508	0.132968	0.130644	0.134805	0.00470087	0.00479406	0.00967533	0.00343402	0.0043489	0.00401852	0.0045699	0.00973565	0.00930264	0.00539524	0.0105629	0.00451841	0.00798569	0.0131113	0.00548102	0.00730422	0.0103939	0.0119728
2.599	0.151262	0.157247	0.0896371	0.153424	0.144693	0.129752	0.127102	0.11796	0.146105	0.13393	0.141513	0.152484	0.157677	0.170425	0.162461	0.129555	0.142745	0.149264	0.130091	0.131786	0.172327	0.15518	0.157064	0.15016	0.15437	0.160323	0.134182	0.133114	0.122693	0.129159	0.137256	0.00605415	0.00537515	0.00846592	0.00350662	0.0038319	0.0039893	0.00489789	0.00851869	0.00887979	0.00441429	0.0108583	0.00422846	0.0078768	0.0132975	0.00578678	0.0072965	0.0099215	0.0105494
2.621	0.171313	0.164735	0.0939056	0.156138	0.146693	0.140462	0.133154	0.123577	0.164836	0.13563	0.157237	0.164309	0.165186	0.187042	0.170198	0.126029	0.158889	0.156372	0.136286	0.142992	0.184637	0.16257	0.181863	0.170794	0.161721	0.172378	0.135886	0.130156	0.1374	0.144642	0.157273	0.00567089	0.00471796	0.00806278	0.00431249	0.00526886	0.00506334	0.00505095	0.010547	0.010994	0.00496705	0.0105629	0.00575876	0.00736458	0.0139308	0.00514884	0.00815355	0.00952779	0.0119728
2.642	0.163526	0.148511	0.0843644	0.149041	0.140025	0.138402	0.131809	0.12779	0.16109	0.138394	0.141513	0.161197	0.1662	0.182598	0.170386	0.124928	0.151666	0.158044	0.149363	0.136493	0.172327	0.167117	0.169463	0.180192	0.162714	0.147666	0.138655	0.137551	0.143847	0.142521	0.145835	0.00569803	0.00552043	0.00769629	0.00350662	0.00431089	0.00414273	0.00482136	0.0100675	0.0113016	0.00490476	0.0116339	0.00490501	0.0079615	0.014862	0.00515261	0.00810723	0.0090947	0.0123077
2.664	0.175596	0.164735	0.0994294	0.169915	0.161362	0.158586	0.143018	0.139024	0.172686	0.149661	0.157237	0.164309	0.174115	0.199795	0.1785	0.130877	0.163562	0.16557	0.151428	0.152854	0.192843	0.183412	0.181863	0.179784	0.166092	0.167958	0.159315	0.144101	0.150697	0.153973	0.161766	0.00522319	0.00578331	0.00886905	0.00375346	0.00602155	0.00514371	0.00513112	0.00973565	0.0118397	0.00590907	0.013813	0.00504999	0.00789696	0.0139308	0.00672671	0.00849328	0.00866162	0.0119728
2.685	0.183967	0.165983	0.0949099	0.162191	0.154028	0.147052	0.131809	0.12779	0.149851	0.142858	0.167243	0.16991	0.170462	0.194771	0.174349	0.143436	0.169509	0.158044	0.144545	0.155319	0.187994	0.187012	0.17773	0.188773	0.171058	0.168761	0.152073	0.150863	0.156539	0.146974	0.154413	0.00641028	0.00617416	0.00923554	0.00365908	0.0048697	0.00421945	0.00482136	0.010842	0.0113016	0.00588571	0.0108583	0.005497	0.00931664	0.0156442	0.00650022	0.00794508	0.0107483	0.0131868
2.707	0.187699	0.158766	0.0958269	0.167718	0.151795	0.144796	0.130581	0.126935	0.161253	0.140917	0.159972	0.170857	0.167127	0.190184	0.174349	0.137199	0.166406	0.16797	0.147478	0.153068	0.168581	0.178881	0.185817	0.180565	0.163621	0.161424	0.149739	0.144303	0.14164	0.149105	0.151803	0.00626783	0.00493301	0.00957017	0.0040104	0.00503978	0.00425614	0.00563656	0.00962982	0.0115823	0.00594258	0.0133537	0.00574335	0.00972172	0.014964	0.00614178	0.00853021	0.0110718	0.0126134
2.73	0.183967	0.179087	0.100183	0.166575	0.158695	0.160027	0.136517	0.142535	0.176075	0.147323	0.171531	0.178624	0.183246	0.198829	0.194161	0.148063	0.17397	0.175605	0.159	0.169439	0.195827	0.19497	0.19013	0.197353	0.171058	0.185638	0.161018	0.150863	0.156539	0.16479	0.158703	0.00683763	0.00602889	0.00923554	0.00373531	0.00502937	0.00560036	0.00497442	0.0100675	0.0121088	0.00686667	0.0139607	0.00634269	0.00846968	0.0156442	0.00697584	0.00972867	0.0132287	0.014945
2.752	0.183967	0.192191	0.100183	0.192876	0.177365	0.164352	0.145932	0.142535	0.183568	0.16518	0.162955	0.174267	0.200293	0.194771	0.194161	0.157317	0.17397	0.179995	0.163818	0.169439	0.195827	0.183033	0.198396	0.184483	0.179403	0.189857	0.169964	0.146426	0.16077	0.16479	0.17586	0.00676641	0.00573834	0.0107748	0.00449762	0.00502937	0.0044496	0.00489789	0.0100675	0.0137233	0.00703016	0.0124095	0.00524329	0.0101636	0.0179908	0.00673803	0.00891795	0.0124019	0.014945
2.774	0.19161	0.167122	0.10087	0.192876	0.165189	0.157207	0.14409	0.145741	0.172003	0.153728	0.164074	0.179192	0.191584	0.197947	0.19709	0.150477	0.179207	0.172169	0.156695	0.166574	0.20979	0.194105	0.193724	0.205188	0.175593	0.169495	0.158296	0.16128	0.161874	0.157625	0.168214	0.00817543	0.00576676	0.0125148	0.00371874	0.00458162	0.00447628	0.00534376	0.00962982	0.0131266	0.00680269	0.0140956	0.00574335	0.00972172	0.0172086	0.00614178	0.00853021	0.0118627	0.0134543
2.797	0.199431	0.175478	0.10087	0.167718	0.178583	0.161344	0.153095	0.141039	0.182753	0.153728	0.164074	0.179192	0.199737	0.201828	0.19709	0.150477	0.17494	0.184767	0.17513	0.15757	0.191059	0.190299	0.205585	0.19698	0.171603	0.181602	0.171131	0.157036	0.157827	0.153365	0.172316	0.00579093	0.00604468	0.0110425	0.00459374	0.0059561	0.00565039	0.00592937	0.0111113	0.0131266	0.00727184	0.0140956	0.00541978	0.00891157	0.0157122	0.00690002	0.0108566	0.0126535	0.0134543
2.82	0.19552	0.179657	0.10087	0.176104	0.174118	0.157207	0.153095	0.145741	0.17917	0.153728	0.164074	0.191694	0.195661	0.205709	0.20467	0.159328	0.18774	0.188966	0.152087	0.153068	0.198551	0.209329	0.205585	0.201084	0.175593	0.189673	0.171131	0.165525	0.169967	0.153365	0.176419	0.00749414	0.00548885	0.00957017	0.00495832	0.00603246	0.00587053	0.00592937	0.0111113	0.0138988	0.00703727	0.0140956	0.00695674	0.00972172	0.0172086	0.00743079	0.00930568	0.0142352	0.0142952
2.843	0.211162	0.196369	0.110957	0.197069	0.174118	0.173755	0.153095	0.159845	0.193504	0.157998	0.176379	0.187527	0.187508	0.217353	0.20088	0.159328	0.17494	0.184767	0.165913	0.175578	0.206044	0.209329	0.221399	0.205188	0.183575	0.205816	0.183966	0.148548	0.174014	0.187446	0.184625	0.00749414	0.00625312	0.0110425	0.00466665	0.00542158	0.00550362	0.00644179	0.0111113	0.0131266	0.00602077	0.0155794	0.00622871	0.011342	0.0179568	0.00727914	0.0100812	0.0126535	0.0168179
2.866	0.194868	0.184183	0.106334	0.192876	0.171142	0.16255	0.159662	0.153184	0.192309	0.167784	0.172961	0.191694	0.191414	0.193419	0.207039	0.165414	0.17174	0.189141	0.167833	0.172577	0.208229	0.207902	0.208385	0.212369	0.198873	0.193372	0.1763	0.162695	0.166764	0.167388	0.184796	0.00783479	0.00665841	0.0105824	0.00440233	0.006147	0.00464139	0.00540171	0.0113583	0.0155396	0.00614458	0.0177741	0.00682191	0.010093	0.0200767	0.00719384	0.0104043	0.0121263	0.0153113
2.89	0.221101	0.192191	0.111168	0.192876	0.201092	0.190303	0.155347	0.153184	0.199177	0.163692	0.172961	0.195687	0.199227	0.219456	0.210671	0.156931	0.208541	0.189141	0.176666	0.189835	0.218999	0.211549	0.208385	0.208437	0.17975	0.193372	0.1886	0.158628	0.178398	0.183718	0.192659	0.00783479	0.00605915	0.0119934	0.00475172	0.00731786	0.00562593	0.00638384	0.0106484	0.0140597	0.00824273	0.0170631	0.00689944	0.010093	0.0193596	0.0072665	0.0104043	0.0143999	0.0153113
2.914	0.226803	0.213081	0.121045	0.209648	0.200906	0.198577	0.166604	0.164546	0.215004	0.179349	0.192786	0.208363	0.207889	0.23676	0.227411	0.181457	0.200541	0.209962	0.188956	0.193586	0.232267	0.216941	0.233259	0.225707	0.219492	0.213887	0.201079	0.182501	0.190202	0.195966	0.209241	0.00885671	0.0076427	0.0125148	0.00539582	0.0063379	0.00675111	0.00732021	0.0111113	0.0162153	0.00719365	0.017805	0.00792744	0.011342	0.0202014	0.00834068	0.0116321	0.015026	0.0176588
2.937	0.221101	0.212211	0.120834	0.200913	0.213927	0.182374	0.176923	0.166701	0.22665	0.19643	0.196546	0.215655	0.210946	0.252932	0.217936	0.190862	0.200363	0.19719	0.176666	0.198464	0.24054	0.226139	0.22354	0.228101	0.202697	0.204975	0.1845	0.183032	0.190033	0.187801	0.200523	0.00783479	0.00865593	0.0119934	0.00475172	0.00636654	0.0061182	0.00771672	0.0113583	0.0155396	0.00749339	0.0163521	0.00759713	0.0131986	0.0186426	0.00799316	0.0104043	0.0136421	0.0193406
2.961	0.233842	0.222941	0.120641	0.212164	0.201263	0.186497	0.178131	0.164358	0.214287	0.184644	0.207553	0.203195	0.221259	0.224961	0.198758	0.183227	0.204125	0.220209	0.18232	0.190525	0.224026	0.224097	0.218236	0.226527	0.183575	0.211627	0.192864	0.18352	0.186155	0.195966	0.188728	0.00689461	0.00607247	0.0115136	0.00482999	0.00646313	0.00634605	0.00612848	0.0102224	0.0170492	0.00719365	0.0191107	0.00692114	0.0119253	0.022027	0.00976618	0.011415	0.0167343	0.0139252
2.986	0.239838	0.216215	0.135334	0.221004	0.209649	0.186338	0.181238	0.180217	0.219782	0.184153	0.204408	0.223643	0.222666	0.241773	0.2252	0.186621	0.220808	0.22536	0.189916	0.194149	0.23695	0.229787	0.242484	0.251697	0.206522	0.232047	0.2132	0.187099	0.197789	0.212296	0.208387	0.00914058	0.00665841	0.0134044	0.00503124	0.0071715	0.00773565	0.00771672	0.0120681	0.0162796	0.00899207	0.019196	0.00775218	0.013975	0.0222277	0.00799316	0.0126338	0.0174315	0.0177289
3.01	0.23744	0.219097	0.125281	0.204449	0.2218	0.194109	0.182274	0.177333	0.234068	0.19643	0.2151	0.226199	0.217509	0.235673	0.219679	0.187299	0.196274	0.208619	0.19504	0.202951	0.237812	0.248607	0.240059	0.237854	0.209275	0.222765	0.200736	0.187425	0.197324	0.203805	0.203826	0.00940174	0.00767049	0.0142227	0.0051654	0.00695489	0.00742622	0.0067346	0.0115854	0.0170492	0.00791302	0.0197932	0.00692114	0.0119253	0.022027	0.0090686	0.0121284	0.0167343	0.0177934
3.035	0.241037	0.234473	0.125281	0.219879	0.225907	0.197915	0.190559	0.177333	0.227474	0.204287	0.211327	0.245368	0.22876	0.253527	0.244088	0.191371	0.211976	0.231799	0.20776	0.202951	0.234365	0.241604	0.247334	0.234078	0.227633	0.226478	0.208608	0.203043	0.197324	0.215563	0.222699	0.00940174	0.0083097	0.0135455	0.0051654	0.00681439	0.00648107	0.00740806	0.0115854	0.0177596	0.00704978	0.0204757	0.00669788	0.0119253	0.0254687	0.00837101	0.0135553	0.0174618	0.0177934
3.06	0.25183	0.226785	0.134561	0.219879	0.225907	0.220751	0.194701	0.194634	0.230771	0.192501	0.211327	0.230033	0.23626	0.246385	0.247575	0.203586	0.211976	0.231799	0.19928	0.215376	0.248151	0.241604	0.258246	0.260507	0.22029	0.222765	0.220416	0.206948	0.212216	0.203805	0.230248	0.0112821	0.0083097	0.0149	0.00543373	0.00681439	0.00661609	0.00942843	0.0129484	0.0177596	0.00935175	0.0218408	0.00744209	0.0141613	0.0227153	0.00976618	0.0135553	0.0174618	0.0193406
3.085	0.244635	0.222941	0.129921	0.227594	0.230015	0.224557	0.194701	0.185984	0.247255	0.208216	0.222648	0.226199	0.24001	0.249956	0.240601	0.207658	0.211976	0.227935	0.19928	0.22366	0.248151	0.245106	0.250971	0.256731	0.223961	0.237616	0.208608	0.203043	0.20477	0.219482	0.237797	0.00940174	0.0083097	0.0149	0.00583623	0.00702515	0.00810134	0.0067346	0.0143114	0.0170492	0.00791302	0.0232058	0.00736767	0.0141613	0.0282221	0.00976618	0.0135553	0.0160067	0.0208879
3.11	0.269818	0.238316	0.139201	0.239166	0.234122	0.220751	0.194701	0.198959	0.243958	0.212144	0.218874	0.241534	0.24001	0.257098	0.247575	0.219873	0.235529	0.231799	0.212	0.219518	0.258491	0.269616	0.258246	0.264282	0.231304	0.230191	0.23616	0.214757	0.21594	0.227321	0.241571	0.0100285	0.00767049	0.0135455	0.00543373	0.00772766	0.00945156	0.00942843	0.0115854	0.0198907	0.00863238	0.0211583	0.0081863	0.015652	0.0282221	0.0090686	0.0142687	0.0210997	0.0208879
3.135	0.255981	0.240238	0.133847	0.229968	0.248814	0.22324	0.207129	0.199625	0.244085	0.215318	0.22497	0.228558	0.241597	0.25751	0.251464	0.207501	0.22647	0.226598	0.195692	0.215058	0.265119	0.26598	0.255308	0.254117	0.232999	0.246327	0.242216	0.214007	0.232694	0.226115	0.243168	0.00964281	0.00983396	0.0143269	0.00528925	0.00810594	0.00908804	0.00841824	0.0111398	0.0157104	0.00968376	0.0229696	0.00787144	0.0143333	0.0244891	0.0100613	0.0150919	0.018889	0.0200845
3.161	0.262899	0.255022	0.138309	0.248514	0.233016	0.215921	0.223062	0.203784	0.237745	0.219095	0.22497	0.239617	0.252415	0.274677	0.248112	0.219247	0.230245	0.252601	0.212	0.223023	0.268433	0.252513	0.262303	0.279529	0.225938	0.249897	0.238431	0.221516	0.232694	0.229883	0.23228	0.0126562	0.00860472	0.0149782	0.00599878	0.00743044	0.00843889	0.00971336	0.0124504	0.0191257	0.00899207	0.0255947	0.00858703	0.01505	0.0264747	0.0100613	0.0144059	0.0216874	0.0215722
3.187	0.276736	0.22915	0.151694	0.244804	0.240915	0.234219	0.219079	0.212101	0.250424	0.22665	0.243113	0.254363	0.266838	0.295278	0.271582	0.219247	0.241568	0.252601	0.228307	0.211075	0.265119	0.26598	0.272795	0.275899	0.222408	0.260607	0.227077	0.217761	0.229114	0.233652	0.235909	0.0114508	0.00983396	0.0156294	0.0064503	0.00743044	0.00778975	0.00777069	0.0144162	0.0211749	0.00968376	0.0236258	0.00930261	0.01505	0.0271366	0.0107321	0.0157779	0.0195886	0.0238038
3.213	0.294032	0.258718	0.14277	0.241095	0.240915	0.234219	0.231029	0.21626	0.263104	0.222873	0.253998	0.258049	0.270444	0.305578	0.264876	0.223162	0.252892	0.256316	0.216077	0.223023	0.275061	0.282814	0.262303	0.275899	0.24359	0.260607	0.238431	0.217761	0.214794	0.233652	0.235909	0.0132589	0.00983396	0.0156294	0.0064503	0.00810594	0.00908804	0.0090658	0.0150715	0.0198088	0.00899207	0.0269072	0.00858703	0.0164833	0.025151	0.0120736	0.0157779	0.0237861	0.0200845
3.239	0.273149	0.263372	0.158964	0.253596	0.239598	0.232592	0.226308	0.200241	0.280832	0.203705	0.22712	0.252042	0.260428	0.281035	0.264752	0.214896	0.243525	0.257554	0.200222	0.241608	0.274447	0.275582	0.266059	0.283159	0.231168	0.254392	0.236889	0.216927	0.237864	0.257659	0.258627	0.00986603	0.00769416	0.0163047	0.00683254	0.00780572	0.00812634	0.00873003	0.0145133	0.0230217	0.00932511	0.0252787	0.00895807	0.017253	0.0280436	0.0109805	0.0151935	0.0222315	0.0250712
3.266	0.286473	0.249136	0.146075	0.271455	0.247205	0.260785	0.218636	0.21626	0.256412	0.229168	0.241097	0.255592	0.270845	0.284342	0.271209	0.241287	0.243525	0.261131	0.219852	0.245443	0.277639	0.28855	0.293002	0.297142	0.244766	0.250954	0.258756	0.253081	0.241312	0.257659	0.262122	0.0116071	0.0118372	0.0188131	0.00683254	0.00910667	0.00875144	0.00997718	0.0132513	0.0223639	0.00999118	0.0309664	0.00895807	0.0144926	0.028681	0.0103346	0.0171753	0.0208841	0.0214896
3.293	0.299798	0.259813	0.158964	0.250025	0.273827	0.236116	0.222472	0.208251	0.27778	0.236444	0.262062	0.269791	0.284734	0.314098	0.280895	0.237517	0.268968	0.253977	0.219852	0.268453	0.296786	0.282066	0.282898	0.283159	0.248166	0.275019	0.266045	0.235004	0.241312	0.268546	0.262122	0.0121874	0.0118372	0.0169318	0.00745368	0.00845619	0.00937655	0.0093536	0.0145133	0.0217062	0.00865903	0.0271746	0.0103362	0.017253	0.030593	0.0103346	0.0158541	0.0235789	0.0257875
3.32	0.296466	0.263372	0.158964	0.26074	0.273827	0.239641	0.226308	0.21626	0.268622	0.247356	0.258568	0.291091	0.288207	0.294261	0.29381	0.248827	0.250795	0.268285	0.247333	0.241608	0.277639	0.298277	0.282898	0.276168	0.268563	0.271581	0.258756	0.24585	0.261996	0.246772	0.258627	0.0139285	0.00887788	0.0169318	0.00683254	0.00975715	0.00937655	0.0093536	0.0151443	0.0223639	0.0106573	0.0265426	0.0103362	0.0179432	0.030593	0.0122723	0.0171753	0.0222315	0.0257875
3.347	0.303129	0.277609	0.150372	0.271455	0.273827	0.257261	0.233979	0.236284	0.28999	0.250994	0.26905	0.280441	0.298624	0.30418	0.29381	0.252598	0.261699	0.279017	0.231629	0.264618	0.293595	0.304761	0.303105	0.314621	0.265164	0.292207	0.273334	0.249466	0.261996	0.279433	0.279596	0.0139285	0.0112453	0.0194403	0.00745368	0.0104076	0.00937655	0.0093536	0.0157754	0.0230217	0.0106573	0.0309664	0.0110253	0.0200135	0.0312304	0.0109805	0.0198177	0.0249262	0.0236385
3.374	0.308363	0.274558	0.149144	0.278982	0.271382	0.25487	0.240418	0.21626	0.291407	0.252553	0.272919	0.277271	0.287959	0.309257	0.311337	0.239941	0.248848	0.282849	0.227143	0.284752	0.307728	0.306382	0.30527	0.296643	0.26225	0.275141	0.270601	0.247529	0.249314	0.269453	0.266241	0.0128714	0.0114144	0.0175365	0.00778644	0.00815419	0.0102472	0.0108235	0.0170374	0.0253708	0.0102766	0.0316886	0.00930261	0.0179678	0.0344172	0.011834	0.0165619	0.0266345	0.0255572
3.402	0.318	0.288286	0.15743	0.282426	0.271382	0.268463	0.240418	0.227846	0.294351	0.270091	0.283027	0.29781	0.271217	0.318822	0.28643	0.254483	0.259362	0.272501	0.249857	0.251469	0.295418	0.312635	0.298775	0.289901	0.239303	0.291716	0.267086	0.244043	0.26926	0.265954	0.303312	0.0134311	0.0108437	0.0205601	0.00658852	0.0100359	0.00904167	0.0120261	0.0182543	0.0241023	0.0109189	0.0316886	0.00996708	0.0192988	0.0325734	0.0124569	0.0178359	0.0259849	0.0283202
3.43	0.321212	0.281422	0.161573	0.289314	0.267715	0.268463	0.247815	0.247155	0.323786	0.273599	0.286396	0.301233	0.281262	0.309257	0.30511	0.243576	0.276887	0.258704	0.261214	0.258866	0.307728	0.312635	0.298775	0.310127	0.258972	0.291716	0.281143	0.254502	0.272584	0.276452	0.279721	0.0151099	0.0108437	0.0193507	0.00718748	0.0100359	0.01085	0.00962085	0.0146035	0.0279079	0.0109189	0.0298604	0.0106316	0.0199642	0.033188	0.0130797	0.0191099	0.0272841	0.0276294
3.458	0.353333	0.31231	0.165716	0.289314	0.278717	0.278658	0.229322	0.231707	0.28552	0.270091	0.279657	0.301233	0.3047	0.318822	0.30511	0.258118	0.276887	0.293198	0.246071	0.273658	0.307728	0.312635	0.318261	0.293272	0.285197	0.271826	0.298715	0.257988	0.285881	0.272953	0.296572	0.0139907	0.0125559	0.018746	0.00778644	0.0106632	0.0102472	0.0126274	0.0176459	0.0266394	0.0122035	0.032298	0.012625	0.0212952	0.0374901	0.0130797	0.0178359	0.0272841	0.0290109
3.486	0.353333	0.29515	0.174001	0.28587	0.282384	0.261666	0.266309	0.251016	0.288464	0.270091	0.289766	0.321772	0.328139	0.350704	0.311337	0.279931	0.287401	0.289748	0.265	0.277356	0.307728	0.343898	0.30527	0.32024	0.27864	0.311606	0.312772	0.268447	0.272584	0.28695	0.303312	0.0167888	0.0125559	0.0199554	0.00718748	0.0100359	0.0114528	0.0114248	0.0164289	0.0260051	0.0122035	0.0347356	0.0119605	0.0219607	0.0381047	0.011834	0.0210209	0.0305322	0.0297017
3.514	0.341149	0.304854	0.172001	0.305942	0.28681	0.275611	0.267839	0.261004	0.312621	0.281098	0.28628	0.327201	0.303892	0.338611	0.330661	0.259748	0.274107	0.296409	0.266827	0.285645	0.297116	0.33204	0.297879	0.32547	0.291188	0.313663	0.298594	0.255824	0.29207	0.297328	0.289599	0.0162099	0.0115719	0.0233543	0.00867454	0.0115067	0.00989387	0.0121919	0.0164499	0.024496	0.0111626	0.0347146	0.0128312	0.0224884	0.0373841	0.0156355	0.020296	0.031361	0.0273436
3.543	0.341149	0.294913	0.180002	0.309267	0.276187	0.288735	0.264268	0.257275	0.341041	0.287872	0.279774	0.300761	0.307125	0.338611	0.300601	0.287829	0.301179	0.296409	0.259517	0.278504	0.326828	0.33204	0.344913	0.32547	0.291188	0.316864	0.308773	0.265922	0.269604	0.310843	0.302615	0.0167502	0.0121229	0.0198511	0.00809624	0.0121123	0.0128038	0.0127725	0.0164499	0.0257208	0.0142633	0.0358914	0.0115481	0.0212034	0.0350106	0.01323	0.0246012	0.0301066	0.0286775
3.572	0.359757	0.301099	0.177868	0.295743	0.280672	0.275939	0.265816	0.263117	0.329673	0.271728	0.298751	0.29393	0.296888	0.327324	0.319639	0.288414	0.29114	0.28009	0.240266	0.265769	0.287212	0.320972	0.303105	0.346084	0.275362	0.340335	0.311601	0.26682	0.291643	0.280885	0.314546	0.0167142	0.0122515	0.0220114	0.00894442	0.0105377	0.00956408	0.0123468	0.0170374	0.0254554	0.0131884	0.0324199	0.0117833	0.0223599	0.036138	0.0133704	0.0219976	0.0291031	0.030945
3.602	0.372163	0.314795	0.180002	0.315918	0.315137	0.285454	0.285695	0.253546	0.312621	0.304805	0.29604	0.330507	0.32329	0.338611	0.330661	0.305379	0.301179	0.316392	0.270482	0.292786	0.356539	0.362225	0.344913	0.358017	0.300683	0.320065	0.315559	0.296217	0.288861	0.310843	0.325392	0.0145889	0.013776	0.0227704	0.00983115	0.0133236	0.0151318	0.0121919	0.0176249	0.0293952	0.0142633	0.0394217	0.0128312	0.0250586	0.0421313	0.0156355	0.0239862	0.0344972	0.0333459
3.631	0.359757	0.294692	0.189468	0.32146	0.318324	0.294969	0.262364	0.270325	0.357145	0.288097	0.286172	0.3131	0.312513	0.327324	0.348697	0.288414	0.29114	0.312284	0.261466	0.293381	0.344655	0.350151	0.333416	0.346084	0.305958	0.340335	0.301761	0.273328	0.28854	0.307013	0.314546	0.0161919	0.0143822	0.0237046	0.00894442	0.0111231	0.0140648	0.012908	0.0181732	0.0278233	0.0131884	0.042089	0.0117833	0.0248444	0.0395797	0.014533	0.0237812	0.0369851	0.0322344
3.661	0.359757	0.317115	0.181735	0.318246	0.280672	0.291798	0.276172	0.266721	0.329673	0.294645	0.30504	0.316295	0.312513	0.35708	0.319639	0.315558	0.307496	0.292968	0.268533	0.296832	0.315934	0.350151	0.333416	0.346084	0.29372	0.340335	0.311601	0.289597	0.310258	0.307013	0.314546	0.0167142	0.0143822	0.0237046	0.00894442	0.0134649	0.012377	0.0140304	0.0159016	0.0272314	0.0143873	0.042089	0.0136438	0.0229811	0.0413006	0.0156956	0.0231867	0.0351662	0.0315897
3.691	0.329777	0.294692	0.177868	0.32146	0.294364	0.288626	0.293433	0.288347	0.384618	0.297919	0.308185	0.351439	0.312513	0.35708	0.319639	0.2952	0.29114	0.315504	0.289733	0.307187	0.344655	0.37933	0.333416	0.346084	0.305958	0.340335	0.328001	0.292851	0.291643	0.32661	0.314546	0.0177588	0.0159802	0.0276553	0.0100625	0.0128794	0.0129396	0.0145916	0.0176053	0.0295993	0.0149868	0.0415202	0.0148842	0.0242233	0.0424478	0.0180209	0.0267538	0.0351662	0.0354578
3.721	0.359757	0.35235	0.193335	0.32146	0.304632	0.304485	0.289981	0.295556	0.384618	0.327383	0.314474	0.351439	0.375016	0.35708	0.377755	0.298593	0.314039	0.315504	0.268533	0.293381	0.373376	0.37933	0.303105	0.346084	0.305958	0.340335	0.311601	0.302613	0.310258	0.32661	0.346001	0.0208928	0.0154475	0.0225758	0.00894442	0.0111231	0.0168778	0.0145916	0.019309	0.0319672	0.0143873	0.0437953	0.0136438	0.0267077	0.0447423	0.016277	0.0285374	0.0412293	0.0367472
3.751	0.377165	0.309985	0.202066	0.311091	0.308055	0.30694	0.283967	0.279045	0.345625	0.307318	0.30433	0.340102	0.332675	0.374358	0.337449	0.295528	0.297577	0.311557	0.283806	0.310639	0.361332	0.367094	0.351993	0.365367	0.296088	0.329357	0.349162	0.308596	0.297247	0.347682	0.334839	0.0192079	0.0139182	0.0234861	0.0102789	0.0130305	0.0152445	0.014664	0.0181366	0.030936	0.0150835	0.0451347	0.0156044	0.0264472	0.0416337	0.0180022	0.0253155	0.0387258	0.0349379
3.782	0.377165	0.340983	0.198324	0.301758	0.317992	0.30694	0.307353	0.303462	0.372211	0.294645	0.292157	0.340102	0.332675	0.374358	0.36557	0.311946	0.313405	0.311557	0.273548	0.320659	0.361332	0.395332	0.351993	0.365367	0.325697	0.329357	0.31742	0.299149	0.30025	0.347682	0.334839	0.0187024	0.0164957	0.0245785	0.0108199	0.0147301	0.0147	0.0157503	0.0203349	0.0297903	0.0162437	0.0495381	0.0156044	0.0252451	0.0449643	0.0185647	0.0270415	0.0404861	0.0368095
3.813	0.319139	0.247988	0.145937	0.289314	0.264994	0.25783	0.240537	0.251141	0.319038	0.256626	0.26781	0.278265	0.281262	0.316765	0.281208	0.272543	0.262754	0.277286	0.229097	0.260536	0.305742	0.310618	0.322661	0.33492	0.236871	0.275462	0.266633	0.233021	0.27623	0.284467	0.301355	0.0151641	0.0134027	0.020209	0.0075739	0.0107643	0.0130667	0.0141209	0.0153886	0.0274987	0.0139232	0.0368783	0.0138039	0.0222397	0.0377478	0.0157519	0.0230141	0.031098	0.0293229
3.844	0.365378	0.300298	0.174001	0.295342	0.288802	0.297348	0.271857	0.277083	0.334824	0.288507	0.29482	0.299522	0.322279	0.36266	0.326904	0.30856	0.291344	0.289748	0.274937	0.297695	0.296188	0.355622	0.340994	0.353949	0.286836	0.319065	0.307501	0.274548	0.290867	0.300073	0.324376	0.0186076	0.0159802	0.0275142	0.0110058	0.010428	0.0137132	0.0131535	0.0186346	0.0316343	0.0134881	0.0442574	0.0139539	0.0285322	0.0435592	0.0152597	0.0250817	0.0363788	0.0326373
3.876	0.406177	0.371982	0.20955	0.373309	0.331242	0.337634	0.334079	0.30695	0.398798	0.316823	0.334763	0.37102	0.393162	0.374358	0.393691	0.318514	0.307074	0.342713	0.304322	0.320659	0.389126	0.395332	0.351993	0.395814	0.355306	0.359298	0.349162	0.314894	0.330275	0.379289	0.365279	0.024768	0.0180421	0.0294942	0.0108199	0.0169963	0.0163333	0.0157503	0.0208845	0.0343734	0.017404	0.0456851	0.0174049	0.0282505	0.0455195	0.0191273	0.0299183	0.0422464	0.0405529
3.907	0.393484	0.330328	0.203002	0.331506	0.320891	0.327083	0.323639	0.283842	0.386335	0.306922	0.324302	0.359426	0.380876	0.390557	0.354146	0.318103	0.303611	0.332003	0.2915	0.313874	0.376966	0.410333	0.36941	0.353949	0.315519	0.377076	0.307501	0.302003	0.34904	0.367436	0.324376	0.021056	0.0159802	0.0275142	0.0115299	0.0159163	0.0158229	0.0152581	0.0175698	0.0327442	0.0174221	0.0517226	0.0139539	0.0291145	0.044097	0.0212545	0.0267538	0.0431998	0.0423076
3.939	0.381561	0.320318	0.214426	0.350684	0.342283	0.317171	0.313832	0.278517	0.374628	0.327383	0.314474	0.348534	0.340924	0.405773	0.369831	0.308464	0.327123	0.321942	0.298727	0.310639	0.365543	0.424425	0.33066	0.371825	0.333772	0.36565	0.328001	0.292851	0.338463	0.356302	0.343141	0.0232669	0.0169487	0.0251412	0.0111805	0.0143696	0.0168778	0.0158161	0.0237491	0.0322901	0.0174392	0.0517064	0.0180414	0.0310555	0.047454	0.0195535	0.0264836	0.0429931	0.0421977
3.972	0.449696	0.330328	0.206627	0.361643	0.35298	0.356818	0.323639	0.314253	0.412091	0.337614	0.353784	0.389378	0.351577	0.418454	0.381388	0.349914	0.337346	0.332003	0.318	0.35594	0.376966	0.410333	0.36941	0.383445	0.315519	0.34807	0.369001	0.335559	0.378127	0.367436	0.353864	0.0235044	0.0184771	0.0275142	0.0115299	0.0142698	0.0147681	0.0168365	0.0234264	0.0349642	0.0185461	0.0586544	0.0180238	0.0291145	0.0516257	0.0196196	0.0295407	0.0454735	0.0404944
4.004	0.381561	0.349438	0.210911	0.350684	0.342283	0.317171	0.313832	0.32439	0.399603	0.327383	0.371651	0.377579	0.369334	0.378722	0.396247	0.33931	0.297385	0.380477	0.298727	0.345154	0.391653	0.397899	0.33066	0.400427	0.305958	0.36565	0.357819	0.32539	0.366669	0.356302	0.371736	0.0256411	0.0169487	0.0292459	0.0101641	0.015434	0.0179007	0.0158161	0.0237491	0.0344428	0.020709	0.056877	0.019169	0.0316201	0.0516257	0.0195535	0.0318884	0.0440955	0.0427838
4.037	0.408815	0.349438	0.214426	0.350684	0.311167	0.346005	0.313832	0.308007	0.399603	0.357146	0.343063	0.348534	0.369334	0.405773	0.369831	0.33931	0.327123	0.35121	0.298727	0.313776	0.391653	0.424425	0.358215	0.371825	0.333772	0.337523	0.387637	0.32539	0.338463	0.356302	0.343141	0.0227921	0.0203384	0.0312982	0.0111805	0.0149018	0.0209694	0.0193875	0.0211677	0.0360573	0.0190741	0.0517064	0.0174776	0.0338787	0.0516257	0.0221959	0.0318884	0.0457491	0.0421977
4.07	0.408815	0.349438	0.224972	0.379908	0.342283	0.346005	0.313832	0.327667	0.399603	0.327383	0.371651	0.377579	0.369334	0.405773	0.396247	0.33931	0.327123	0.35121	0.321212	0.345154	0.391653	0.450952	0.358215	0.429029	0.361587	0.36565	0.328001	0.32539	0.366669	0.415685	0.400331	0.0246914	0.0198542	0.0302721	0.0152462	0.0164984	0.0179007	0.0209181	0.0232328	0.0371337	0.020164	0.0620477	0.0197328	0.0338787	0.0573619	0.0216674	0.0351313	0.0518122	0.0433699
4.103	0.423244	0.367423	0.225178	0.368734	0.332216	0.335829	0.304602	0.311669	0.412091	0.317754	0.36072	0.366473	0.386046	0.393839	0.358953	0.35927	0.346366	0.34088	0.293059	0.365457	0.380134	0.437689	0.374424	0.38865	0.323956	0.354895	0.347295	0.31582	0.355884	0.374641	0.360803	0.0244261	0.0206802	0.0273897	0.0123315	0.0154966	0.0168778	0.0193124	0.0220484	0.0376085	0.019042	0.0501856	0.0175108	0.0328823	0.0556748	0.021543	0.0335735	0.0534983	0.046645
4.137	0.423244	0.33916	0.22859	0.368734	0.362418	0.363814	0.335062	0.349833	0.38785	0.346641	0.332973	0.394664	0.386046	0.420095	0.384593	0.35927	0.317502	0.34088	0.305529	0.365457	0.380134	0.437689	0.401169	0.38865	0.377948	0.382195	0.347295	0.344531	0.355884	0.345822	0.388557	0.0239652	0.0206802	0.0333657	0.013318	0.0123973	0.020849	0.0222836	0.0230506	0.0355192	0.0232736	0.0552042	0.018058	0.0312382	0.0556748	0.0210301	0.0299014	0.0534983	0.0494892
4.171	0.423244	0.395687	0.235414	0.368734	0.362418	0.335829	0.304602	0.349833	0.412091	0.346641	0.36072	0.366473	0.413621	0.420095	0.435872	0.32933	0.346366	0.369287	0.302411	0.335002	0.405476	0.437689	0.401169	0.38865	0.323956	0.382195	0.347295	0.31582	0.38326	0.403459	0.388557	0.024887	0.0197402	0.0363536	0.0128247	0.0154966	0.0213454	0.0212932	0.0235517	0.0370862	0.0206289	0.0602227	0.018058	0.0361705	0.0607362	0.021543	0.0335735	0.0534983	0.0494892
4.205	0.449696	0.367423	0.218355	0.397098	0.362418	0.3918	0.365522	0.31803	0.412091	0.375528	0.388468	0.394664	0.386046	0.420095	0.435872	0.35927	0.346366	0.34088	0.311764	0.395912	0.430819	0.437689	0.401169	0.416411	0.350952	0.382195	0.405177	0.31582	0.355884	0.403459	0.388557	0.0276522	0.0216203	0.0358556	0.0128247	0.0175629	0.0228347	0.0222836	0.0245539	0.0360415	0.0222157	0.0602227	0.0202469	0.0383626	0.0556748	0.0276982	0.0356718	0.0641979	0.0523334
4.239	0.411151	0.356926	0.238631	0.358199	0.352063	0.35342	0.325489	0.308943	0.423865	0.364799	0.377369	0.356003	0.375016	0.408092	0.373604	0.349005	0.33647	0.386331	0.302857	0.355016	0.393891	0.425183	0.389707	0.377546	0.340925	0.344755	0.393601	0.334687	0.345716	0.391932	0.377455	0.0277575	0.0200894	0.0357987	0.0134166	0.0175629	0.0212178	0.0192417	0.0209316	0.0375488	0.0205533	0.0633773	0.0191368	0.0362018	0.0540841	0.025412	0.0377102	0.0519697	0.0475226
4.274	0.436848	0.356926	0.228688	0.385752	0.352063	0.35342	0.355078	0.339837	0.423865	0.364799	0.377369	0.356003	0.42859	0.433598	0.373604	0.349005	0.33647	0.358736	0.333143	0.355016	0.418509	0.450194	0.389707	0.404513	0.36715	0.397795	0.365486	0.362578	0.37231	0.419927	0.431377	0.0304437	0.0219157	0.035315	0.0162916	0.0160575	0.0226645	0.0182796	0.0219052	0.042623	0.0226086	0.0633773	0.0202	0.0399285	0.0590008	0.0259103	0.0305758	0.0519697	0.0508382
4.309	0.436848	0.384381	0.222059	0.385752	0.381402	0.380606	0.355078	0.339837	0.447413	0.364799	0.404324	0.410772	0.401803	0.433598	0.398511	0.378088	0.33647	0.386331	0.333143	0.3846	0.418509	0.475205	0.415687	0.431481	0.36715	0.371275	0.421715	0.362578	0.37231	0.419927	0.404416	0.0304437	0.0214591	0.0430552	0.0158125	0.0165593	0.0221822	0.0211659	0.0253127	0.0456675	0.0262054	0.0682524	0.0249842	0.0399285	0.0639176	0.0219241	0.036691	0.0509303	0.0552589
4.344	0.449696	0.347011	0.251335	0.401825	0.342283	0.370033	0.345215	0.330398	0.434985	0.381947	0.366887	0.372738	0.416684	0.44635	0.363226	0.367586	0.327123	0.348771	0.294444	0.373917	0.430819	0.462005	0.378882	0.419495	0.382448	0.360962	0.410001	0.352506	0.413677	0.408262	0.393182	0.0309039	0.0213069	0.035745	0.0130439	0.0175629	0.0220349	0.0247871	0.0250828	0.041439	0.0239788	0.0616168	0.0201557	0.0393369	0.0621421	0.0242217	0.0371581	0.0707366	0.0531867
4.38	0.449696	0.347011	0.248113	0.428614	0.370807	0.370033	0.345215	0.360434	0.434985	0.381947	0.366887	0.399362	0.416684	0.421553	0.387442	0.395862	0.354384	0.3756	0.323889	0.373917	0.406884	0.437689	0.378882	0.419495	0.382448	0.386745	0.382667	0.379622	0.361968	0.408262	0.393182	0.0287275	0.025302	0.0366856	0.0172366	0.0165871	0.0248479	0.0229163	0.0227165	0.0434123	0.0229797	0.0616168	0.0232565	0.0398545	0.0621421	0.0271283	0.0406262	0.0606314	0.0526494
4.416	0.47468	0.373704	0.261002	0.375037	0.370807	0.396464	0.373983	0.360434	0.457879	0.381947	0.366887	0.399362	0.416684	0.44635	0.460087	0.395862	0.381644	0.402428	0.323889	0.373917	0.430819	0.486321	0.378882	0.419495	0.382448	0.412528	0.410001	0.379622	0.387823	0.408262	0.393182	0.0300333	0.0257459	0.037156	0.0149074	0.0195143	0.027192	0.0205779	0.0265026	0.0493322	0.0239788	0.0710963	0.0242902	0.0450304	0.0669222	0.0247061	0.0421125	0.065684	0.0590963
4.452	0.47468	0.400397	0.254558	0.375037	0.342283	0.396464	0.345215	0.360434	0.480773	0.381947	0.393093	0.425986	0.390642	0.44635	0.411657	0.395862	0.327123	0.402428	0.353333	0.373917	0.406884	0.462005	0.40414	0.471932	0.382448	0.412528	0.382667	0.352506	0.413677	0.43548	0.419395	0.0348213	0.0279653	0.0418592	0.0149074	0.0175629	0.0267232	0.023384	0.0274491	0.0468656	0.0259771	0.0710963	0.0227397	0.0419249	0.0621421	0.0276127	0.0371581	0.065684	0.0526494
4.488	0.437542	0.389576	0.250813	0.390965	0.388538	0.360032	0.363875	0.350692	0.445504	0.371624	0.407967	0.362664	0.405423	0.434287	0.400531	0.385163	0.318282	0.365448	0.315135	0.391796	0.46575	0.473177	0.368642	0.408158	0.347304	0.401378	0.39892	0.369362	0.402497	0.450192	0.40806	0.0355742	0.0289371	0.043016	0.0158643	0.0189869	0.0246324	0.0213869	0.0271677	0.044159	0.0262471	0.0691748	0.0216223	0.041799	0.0697645	0.0278091	0.0366359	0.0589927	0.0574991
4.525	0.46185	0.389576	0.244543	0.41703	0.360785	0.360032	0.363875	0.321468	0.467779	0.318535	0.382469	0.388568	0.430762	0.458414	0.400531	0.385163	0.318282	0.391552	0.315135	0.363811	0.419175	0.496836	0.393218	0.382648	0.396919	0.401378	0.425514	0.342979	0.402497	0.397228	0.40806	0.0326097	0.0254819	0.0393551	0.0149577	0.0213602	0.0287378	0.022752	0.0280887	0.0527988	0.0286774	0.0783981	0.0236337	0.0448206	0.0651135	0.0287518	0.0419385	0.0639087	0.0627263
4.562	0.473365	0.379324	0.235055	0.380677	0.351291	0.375598	0.3543	0.341464	0.477158	0.387691	0.397231	0.403566	0.419426	0.469843	0.412931	0.375027	0.335732	0.381248	0.306842	0.408735	0.430819	0.483761	0.38287	0.422255	0.386473	0.390816	0.388422	0.38533	0.391905	0.41256	0.422154	0.0317515	0.0281756	0.0409929	0.0176535	0.0189494	0.0284257	0.0252547	0.0286945	0.0467357	0.0255564	0.0718447	0.0254598	0.0397183	0.0634	0.028913	0.0459978	0.0718003	0.0610756
4.6	0.46185	0.415547	0.272759	0.41703	0.360785	0.411466	0.335885	0.350692	0.467779	0.398169	0.382469	0.414473	0.430762	0.458414	0.447652	0.385163	0.318282	0.391552	0.343783	0.391796	0.442462	0.473177	0.393218	0.433667	0.396919	0.376292	0.425514	0.369362	0.427653	0.397228	0.433563	0.0364212	0.0267776	0.0407279	0.017224	0.0213602	0.0314748	0.0304877	0.0280887	0.0479989	0.0272192	0.0830097	0.0281593	0.044317	0.0697645	0.0301658	0.0453128	0.0786569	0.0627263
4.637	0.449696	0.379324	0.262529	0.406055	0.378313	0.400638	0.381554	0.369919	0.498847	0.387691	0.422058	0.403566	0.370082	0.44635	0.412931	0.375027	0.361558	0.381248	0.306842	0.381486	0.430819	0.460725	0.406799	0.397417	0.386473	0.36639	0.414317	0.359642	0.416399	0.438345	0.446986	0.0379369	0.026914	0.0436663	0.0194188	0.0235712	0.0328673	0.0261409	0.0304879	0.0560829	0.0279227	0.076335	0.0254598	0.0485446	0.0679286	0.0321256	0.0441204	0.0718003	0.0610756
4.675	0.473365	0.404612	0.265581	0.406055	0.405336	0.375598	0.3543	0.341464	0.477158	0.387691	0.372404	0.428789	0.444098	0.44635	0.412931	0.375027	0.361558	0.406664	0.306842	0.408735	0.453493	0.483761	0.38287	0.422255	0.386473	0.390816	0.414317	0.38533	0.391905	0.41256	0.446986	0.0412357	0.0306988	0.0490132	0.0185361	0.0194116	0.0288699	0.027027	0.0309363	0.0560829	0.0269762	0.076335	0.0283974	0.0480543	0.0724572	0.029372	0.0464672	0.076587	0.0661652
4.713	0.415104	0.369597	0.270669	0.420371	0.368613	0.390365	0.345215	0.360434	0.44379	0.402933	0.387045	0.393218	0.384632	0.434906	0.424696	0.417613	0.327123	0.396237	0.298974	0.398255	0.441865	0.448911	0.373053	0.43563	0.423634	0.428394	0.403693	0.35042	0.429588	0.427105	0.411329	0.0373659	0.0295019	0.0386393	0.0180608	0.0225165	0.0285624	0.030651	0.0292693	0.0500911	0.0308958	0.0787528	0.0267152	0.0472999	0.0750117	0.0357736	0.0503064	0.0746232	0.0644687
4.752	0.461227	0.418877	0.261746	0.420371	0.368613	0.390365	0.345215	0.360434	0.44379	0.37775	0.387045	0.417794	0.432711	0.457795	0.402343	0.391512	0.327123	0.371472	0.326154	0.398255	0.441865	0.493802	0.373053	0.43563	0.400099	0.404595	0.378462	0.37545	0.405722	0.452229	0.459721	0.0441962	0.0290921	0.0408101	0.022361	0.0234172	0.0333228	0.0280608	0.0240271	0.0546449	0.0308958	0.0743777	0.0267152	0.0463443	0.0661868	0.0286188	0.0448184	0.0746232	0.0644687
4.791	0.438166	0.418877	0.258771	0.395643	0.368613	0.365967	0.37177	0.388159	0.486056	0.37775	0.411236	0.417794	0.408671	0.480685	0.424696	0.365411	0.352287	0.396237	0.353333	0.371704	0.441865	0.493802	0.396369	0.387226	0.423634	0.428394	0.428924	0.40048	0.405722	0.427105	0.411329	0.038973	0.0295019	0.043415	0.0202109	0.0207152	0.0337556	0.0284925	0.0305799	0.0546449	0.0304347	0.0787528	0.0286234	0.0463443	0.0750117	0.0330905	0.0503064	0.0792872	0.0694278
4.83	0.472181	0.360358	0.266802	0.361643	0.385069	0.356818	0.388367	0.351423	0.515114	0.417414	0.400955	0.407349	0.421893	0.468668	0.414078	0.381724	0.368014	0.386331	0.3445	0.388298	0.430819	0.481457	0.409192	0.424739	0.36715	0.39448	0.418201	0.390468	0.395579	0.440923	0.424637	0.0391739	0.0295633	0.0465625	0.0205442	0.0241489	0.0316458	0.028622	0.0315192	0.0532787	0.0296738	0.0853156	0.0246519	0.0558999	0.0688343	0.0322633	0.0490487	0.0863997	0.0676921
4.87	0.449696	0.384381	0.278402	0.361643	0.385069	0.404394	0.362476	0.405488	0.494509	0.417414	0.400955	0.407349	0.398454	0.44635	0.435872	0.381724	0.34348	0.410477	0.318	0.388298	0.430819	0.481457	0.386459	0.424739	0.413043	0.440889	0.393601	0.390468	0.442118	0.440923	0.424637	0.0391739	0.0359554	0.0465625	0.0197057	0.024588	0.0358653	0.0282011	0.0293895	0.0532787	0.0323714	0.0895813	0.0316289	0.0512415	0.0774386	0.0326993	0.0445897	0.077305	0.0725273
4.91	0.449696	0.408405	0.275502	0.385752	0.359398	0.428181	0.388367	0.378455	0.494509	0.417414	0.377369	0.407349	0.421893	0.424033	0.435872	0.381724	0.368014	0.386331	0.318	0.388298	0.452359	0.459573	0.409192	0.471932	0.413043	0.417684	0.418201	0.390468	0.418848	0.440923	0.448228	0.0430913	0.0287643	0.0465625	0.0222213	0.0250271	0.0299581	0.0290429	0.0293895	0.0577186	0.032821	0.0810498	0.0306986	0.0512415	0.0774386	0.0370592	0.0535077	0.0727576	0.0725273
4.95	0.494666	0.432429	0.281302	0.385752	0.385069	0.404394	0.362476	0.351423	0.556323	0.441968	0.42454	0.431311	0.421893	0.468668	0.435872	0.356276	0.34348	0.410477	0.318	0.362412	0.452359	0.481457	0.409192	0.471932	0.390097	0.440889	0.418201	0.366064	0.442118	0.489915	0.471819	0.0430913	0.0339579	0.0507955	0.0209635	0.0281006	0.0371311	0.0294639	0.0310932	0.0577186	0.0350691	0.0895813	0.0316289	0.0512415	0.0774386	0.0335712	0.0490487	0.0863997	0.0773624
4.99	0.504537	0.375006	0.274441	0.376344	0.375677	0.39453	0.328375	0.342852	0.482448	0.407233	0.391175	0.397414	0.43447	0.435464	0.446503	0.397241	0.335102	0.400465	0.310244	0.353572	0.462342	0.469715	0.377033	0.437401	0.402969	0.384858	0.432001	0.380945	0.385931	0.430169	0.437296	0.0420403	0.0342989	0.0536863	0.0220883	0.0252734	0.0370488	0.032441	0.0315815	0.0563109	0.0346523	0.0915582	0.0285885	0.0545364	0.0755498	0.0361553	0.0565528	0.0798559	0.0707583
5.031	0.482601	0.398444	0.277271	0.399865	0.375677	0.371323	0.378895	0.369225	0.50255	0.383278	0.437196	0.420791	0.411603	0.457237	0.446503	0.422069	0.311166	0.424022	0.336097	0.404083	0.441326	0.491065	0.377033	0.391358	0.380582	0.407497	0.384001	0.380945	0.408633	0.454068	0.460311	0.0458622	0.0362477	0.0495566	0.0216793	0.0282719	0.0378721	0.0353156	0.0324126	0.0606425	0.0320205	0.0873964	0.0331264	0.0590812	0.0839443	0.0404089	0.0522026	0.0887288	0.0801928
5.072	0.449696	0.411837	0.276193	0.436268	0.366732	0.430447	0.394532	0.360434	0.490584	0.397537	0.381862	0.387952	0.446448	0.44635	0.435872	0.387783	0.350489	0.39093	0.302857	0.394462	0.410303	0.500216	0.411357	0.404513	0.415229	0.419894	0.398286	0.395117	0.443226	0.443256	0.404416	0.0447702	0.0346237	0.052408	0.022361	0.0259261	0.0401852	0.0360782	0.0348861	0.0591986	0.0359683	0.0934408	0.0363245	0.053238	0.0778483	0.0411077	0.0552063	0.090947	0.0736785
5.114	0.47111	0.411837	0.276193	0.413306	0.366732	0.362482	0.394532	0.386179	0.451338	0.397537	0.381862	0.387952	0.446448	0.44635	0.456628	0.412019	0.350489	0.413926	0.328095	0.369808	0.451334	0.458531	0.389707	0.426986	0.415229	0.419894	0.421715	0.395117	0.421064	0.443256	0.426884	0.0447702	0.0361457	0.0564394	0.0219617	0.025508	0.0385778	0.0360782	0.0336691	0.0591986	0.0351119	0.0934408	0.0314517	0.053238	0.0819456	0.0377858	0.0552063	0.090947	0.0828883
5.156	0.449696	0.388957	0.303812	0.390345	0.366732	0.385137	0.369873	0.360434	0.510208	0.420922	0.404324	0.410772	0.46877	0.425096	0.415116	0.412019	0.373855	0.367934	0.328095	0.394462	0.471849	0.458531	0.389707	0.426986	0.393375	0.397795	0.445144	0.418359	0.398903	0.466586	0.449351	0.0485011	0.0380481	0.0604708	0.0227603	0.0309441	0.0389796	0.0328712	0.036103	0.0591986	0.0325427	0.101566	0.0345526	0.0576745	0.0860429	0.0415229	0.0552063	0.090947	0.0874932
5.198	0.460154	0.40226	0.296747	0.403694	0.382084	0.420436	0.385356	0.377198	0.460008	0.365451	0.416861	0.40122	0.414262	0.498252	0.385189	0.402438	0.342339	0.381839	0.345116	0.361208	0.440838	0.468225	0.422938	0.395106	0.405572	0.410129	0.411908	0.408629	0.454564	0.432948	0.438901	0.0510172	0.0408795	0.0551269	0.021841	0.0306329	0.0431757	0.0364138	0.0332823	0.061952	0.0342953	0.0992041	0.0341817	0.0606665	0.0880439	0.0385294	0.0539225	0.105752	0.0764629
5.241	0.47111	0.434717	0.303812	0.413306	0.366732	0.430447	0.394532	0.411924	0.490584	0.444306	0.404324	0.433593	0.46877	0.467605	0.435872	0.412019	0.397221	0.413926	0.328095	0.419116	0.451334	0.521058	0.411357	0.404513	0.415229	0.419894	0.398286	0.395117	0.443226	0.419927	0.471819	0.0559628	0.0380481	0.0564394	0.0295485	0.0296896	0.0442037	0.0400869	0.036103	0.0634271	0.0372528	0.113754	0.0341096	0.062111	0.0778483	0.0456752	0.0636996	0.0996087	0.0874932
5.283	0.470137	0.414957	0.316366	0.394519	0.350063	0.432506	0.353061	0.3932	0.524479	0.401789	0.407387	0.413884	0.447462	0.486928	0.396247	0.393291	0.334558	0.417062	0.337272	0.376532	0.450401	0.477478	0.371993	0.450481	0.396355	0.421904	0.42491	0.399342	0.401925	0.445377	0.450373	0.053419	0.0399505	0.0577222	0.0259185	0.0315333	0.0383586	0.0355862	0.0375597	0.0645803	0.0400556	0.100827	0.0367876	0.0550529	0.0860429	0.043599	0.0608042	0.095081	0.0835163
5.327	0.481071	0.446955	0.296747	0.448549	0.382084	0.420436	0.409441	0.402345	0.536676	0.411133	0.416861	0.37893	0.414262	0.456731	0.446008	0.378765	0.387984	0.426761	0.345116	0.361208	0.460876	0.50894	0.444085	0.482907	0.405572	0.410129	0.411908	0.385928	0.432918	0.501308	0.460846	0.0583054	0.0408795	0.0630022	0.0319815	0.0281823	0.0471008	0.0387631	0.0380369	0.0702123	0.0388959	0.10714	0.0415372	0.0649998	0.0880439	0.044613	0.070514	0.105752	0.0899563
5.37	0.470137	0.414957	0.316366	0.438355	0.350063	0.410881	0.376598	0.3932	0.505748	0.42411	0.428829	0.413884	0.426155	0.426062	0.435872	0.416426	0.334558	0.373161	0.313182	0.400065	0.489566	0.477478	0.433992	0.429029	0.375494	0.421904	0.447274	0.377157	0.423079	0.445377	0.471819	0.053419	0.0435823	0.0577222	0.0293489	0.0339283	0.0498662	0.0420912	0.0348492	0.0686166	0.0376032	0.108583	0.038479	0.0677574	0.093865	0.043599	0.0689114	0.103349	0.0791207
5.414	0.419717	0.405736	0.309336	0.428614	0.365102	0.380606	0.36823	0.360434	0.512824	0.39286	0.440264	0.425986	0.416684	0.436432	0.387442	0.407172	0.348932	0.407794	0.353333	0.368164	0.440392	0.447415	0.383933	0.39852	0.387547	0.391901	0.415467	0.390468	0.455045	0.457254	0.461334	0.0591962	0.0426138	0.0564394	0.029442	0.0312229	0.0450074	0.0374144	0.0363464	0.0631452	0.0399647	0.10617	0.0409315	0.0579702	0.0841308	0.0503811	0.059453	0.113179	0.098852
5.459	0.511019	0.393117	0.316366	0.394519	0.326725	0.432506	0.353061	0.3932	0.524479	0.401789	0.45027	0.413884	0.404847	0.426062	0.435872	0.416426	0.40147	0.395111	0.289091	0.400065	0.450401	0.517268	0.413325	0.429029	0.458937	0.421904	0.380183	0.443714	0.444233	0.467646	0.450373	0.0605415	0.050846	0.0654184	0.0278243	0.0319325	0.0498662	0.0420912	0.0425935	0.0766891	0.0449603	0.104705	0.0410161	0.0677574	0.093865	0.0475626	0.0689114	0.119885	0.0967031
5.503	0.479676	0.405736	0.309336	0.407183	0.387921	0.422895	0.414258	0.43252	0.512824	0.414686	0.419299	0.425986	0.416684	0.456269	0.445558	0.429793	0.37074	0.407794	0.353333	0.414185	0.45954	0.466868	0.40414	0.419495	0.407944	0.371275	0.437334	0.390468	0.434361	0.457254	0.440364	0.0626783	0.046165	0.0639647	0.0279513	0.032784	0.0450074	0.0448973	0.0378609	0.0749849	0.0399647	0.10617	0.0413449	0.062111	0.0803067	0.0503811	0.0713436	0.113179	0.0902562
5.548	0.449696	0.396916	0.302611	0.440261	0.401811	0.393017	0.360225	0.329092	0.465842	0.38432	0.430693	0.416726	0.407626	0.388131	0.435872	0.398321	0.341346	0.419925	0.345652	0.382671	0.487012	0.475748	0.395355	0.389857	0.399076	0.423738	0.427827	0.403201	0.445153	0.468614	0.410277	0.0613157	0.0416874	0.066255	0.0291666	0.0355075	0.0476981	0.0475814	0.0407416	0.069494	0.0430055	0.111281	0.0404461	0.0729129	0.0897839	0.0492859	0.0697926	0.110718	0.0967031
5.594	0.449696	0.396916	0.302611	0.398331	0.401811	0.434387	0.360225	0.352598	0.501676	0.405671	0.451202	0.416726	0.428007	0.44635	0.435872	0.398321	0.341346	0.377932	0.299565	0.337651	0.468281	0.456719	0.415123	0.410376	0.399076	0.443916	0.427827	0.403201	0.445153	0.426013	0.430791	0.0681286	0.0555833	0.0625742	0.0320832	0.0324531	0.0476981	0.0439213	0.0407416	0.069494	0.0430055	0.114991	0.0444908	0.0688621	0.0972659	0.0530771	0.07367	0.110718	0.0967031
5.64	0.508352	0.438696	0.327829	0.440261	0.379488	0.413702	0.405253	0.376105	0.483759	0.405671	0.451202	0.395889	0.428007	0.44635	0.435872	0.398321	0.384015	0.419925	0.322608	0.360161	0.468281	0.475748	0.415123	0.430895	0.399076	0.443916	0.427827	0.403201	0.445153	0.489915	0.471819	0.0613157	0.0486354	0.0625742	0.0339061	0.0339803	0.0550363	0.0475814	0.0444453	0.0733548	0.0430055	0.122409	0.0404461	0.0688621	0.101007	0.0492859	0.0659153	0.126535	0.0924986
5.686	0.469248	0.417806	0.302611	0.398331	0.357165	0.434387	0.405253	0.376105	0.447925	0.38432	0.451202	0.395889	0.407626	0.44635	0.454823	0.398321	0.405349	0.419925	0.345652	0.360161	0.468281	0.456719	0.474426	0.430895	0.419029	0.464094	0.406436	0.403201	0.485621	0.426013	0.451305	0.0647221	0.0555833	0.066255	0.0306249	0.0358893	0.0587053	0.0439213	0.0444453	0.0810763	0.0430055	0.1187	0.0404461	0.0688621	0.101007	0.0568683	0.0659153	0.122581	0.0967031
5.732	0.420992	0.408916	0.296173	0.451412	0.371414	0.425145	0.39663	0.391109	0.508538	0.438833	0.461675	0.407859	0.438849	0.436854	0.426598	0.433162	0.354964	0.369891	0.315744	0.374529	0.47665	0.484251	0.386943	0.401644	0.410114	0.434471	0.376852	0.415392	0.415878	0.416949	0.441703	0.070013	0.0544006	0.0684478	0.0317574	0.0369941	0.0502743	0.046569	0.0434997	0.0755727	0.0459169	0.119805	0.0475027	0.067397	0.091535	0.0556583	0.0758974	0.123843	0.0987606
5.779	0.430959	0.400397	0.290002	0.421917	0.363676	0.416287	0.366791	0.360434	0.480773	0.409229	0.393093	0.41933	0.449238	0.409155	0.399549	0.424138	0.347569	0.382307	0.33125	0.388298	0.484671	0.474163	0.41677	0.432604	0.382448	0.386745	0.410001	0.386401	0.465387	0.449089	0.432501	0.0685544	0.0499381	0.0634944	0.0335416	0.0347598	0.0597755	0.0455988	0.0425935	0.0776982	0.0449603	0.127973	0.0503891	0.0776387	0.0932131	0.0544988	0.0743162	0.132631	0.108791
5.827	0.440128	0.408916	0.345535	0.410375	0.371414	0.44539	0.374595	0.368102	0.491002	0.417936	0.441602	0.428252	0.418901	0.455847	0.463693	0.389846	0.334084	0.390441	0.338298	0.374529	0.47665	0.447001	0.40629	0.421727	0.449172	0.45422	0.43966	0.415392	0.435681	0.479491	0.46178	0.070013	0.0544006	0.0684478	0.0324711	0.0343784	0.0574563	0.0501512	0.0434997	0.0793513	0.0535697	0.137957	0.0475027	0.0713615	0.0951964	0.0519478	0.0721026	0.135453	0.0987606
5.874	0.449696	0.420417	0.314169	0.421917	0.385069	0.396464	0.366791	0.360434	0.480773	0.409229	0.432402	0.399362	0.429706	0.427752	0.41771	0.402931	0.368014	0.402428	0.33125	0.366726	0.46672	0.510637	0.41677	0.393277	0.439815	0.444757	0.389501	0.427075	0.465387	0.510328	0.412842	0.0685544	0.0565965	0.0670218	0.033891	0.0402482	0.0562593	0.0455988	0.0425935	0.0739982	0.0524537	0.135083	0.0503891	0.0737568	0.103968	0.0544988	0.078032	0.132631	0.108791
5.922	0.422164	0.431448	0.307758	0.393625	0.37721	0.446629	0.359306	0.375145	0.487781	0.440965	0.442831	0.410772	0.420936	0.45546	0.426976	0.394708	0.380531	0.394215	0.324489	0.359242	0.47478	0.446621	0.408264	0.404513	0.393375	0.397795	0.381552	0.438281	0.417899	0.419927	0.442932	0.0703532	0.0554415	0.072565	0.0376487	0.0354842	0.0551111	0.0549763	0.0382472	0.0906101	0.047713	0.125362	0.0493608	0.0760542	0.105359	0.0533866	0.0800795	0.115076	0.106571
5.971	0.422164	0.411837	0.284084	0.432987	0.37721	0.446629	0.359306	0.375145	0.521421	0.380834	0.423578	0.391212	0.459203	0.437241	0.444767	0.373934	0.380531	0.453348	0.346122	0.380374	0.492364	0.446621	0.426822	0.404513	0.430839	0.43568	0.401633	0.378515	0.455889	0.439924	0.423674	0.0799468	0.0554415	0.0691095	0.0410713	0.0358426	0.062	0.0549763	0.0486782	0.0797369	0.0550535	0.132326	0.0455638	0.0684488	0.108871	0.0605048	0.0873595	0.126212	0.110518
6.02	0.477229	0.470671	0.331431	0.413306	0.356254	0.42721	0.33817	0.375145	0.521421	0.420922	0.423578	0.371651	0.420936	0.400804	0.444767	0.436256	0.400559	0.413926	0.346122	0.380374	0.457195	0.482351	0.426822	0.385251	0.393375	0.378852	0.441797	0.398437	0.455889	0.45992	0.46219	0.0735511	0.061964	0.065654	0.0444939	0.0394268	0.0585556	0.0549763	0.0486782	0.0869857	0.0513832	0.135808	0.0493608	0.0798569	0.101847	0.0640639	0.0909995	0.129924	0.110518
6.069	0.413721	0.4036	0.301603	0.424328	0.349129	0.399636	0.352119	0.346016	0.445058	0.39286	0.415106	0.402557	0.431268	0.392788	0.401002	0.407172	0.372921	0.424964	0.3392	0.372766	0.430819	0.455196	0.418285	0.434178	0.403865	0.408403	0.393601	0.390468	0.409541	0.450722	0.415201	0.07208	0.0543326	0.0745001	0.0402499	0.0421509	0.0641356	0.0505095	0.0408897	0.085246	0.061146	0.12968	0.0632578	0.0857131	0.106693	0.0662705	0.0784779	0.123688	0.116044
6.119	0.377745	0.345943	0.278402	0.40504	0.328592	0.342545	0.289981	0.346016	0.478025	0.373217	0.396238	0.345049	0.393767	0.374934	0.383567	0.346096	0.333666	0.367014	0.318	0.310639	0.465284	0.402673	0.381913	0.377546	0.385507	0.352711	0.354241	0.351421	0.409541	0.391932	0.415201	0.07208	0.0511366	0.0711137	0.0368957	0.0351257	0.0641356	0.0437749	0.0477047	0.0745902	0.0503556	0.116029	0.0409315	0.0670798	0.103251	0.0592947	0.0784779	0.127326	0.100571
6.169	0.431709	0.4036	0.301603	0.385752	0.328592	0.399636	0.352119	0.346016	0.478025	0.39286	0.433974	0.383388	0.412518	0.428496	0.418437	0.427531	0.392548	0.424964	0.3392	0.372766	0.465284	0.420181	0.381913	0.4153	0.385507	0.408403	0.413281	0.390468	0.446772	0.489915	0.452946	0.0783479	0.0607247	0.0778864	0.043604	0.0456634	0.0675111	0.0538768	0.0511121	0.0816941	0.0539524	0.12968	0.0520946	0.0894398	0.106693	0.0627826	0.0820451	0.138239	0.112176
6.219	0.440879	0.433371	0.363925	0.397098	0.382552	0.466428	0.385829	0.360434	0.517134	0.404415	0.425465	0.488631	0.459578	0.472606	0.461511	0.399188	0.404094	0.416631	0.332549	0.38576	0.473056	0.497763	0.392254	0.38865	0.431941	0.473194	0.366589	0.401953	0.419761	0.441884	0.462568	0.086029	0.0720675	0.0796792	0.0394607	0.0447681	0.0794249	0.0528204	0.0567913	0.104468	0.0599471	0.137174	0.0547212	0.0840325	0.118098	0.0718102	0.0909281	0.139095	0.125145
6.27	0.405608	0.414529	0.318434	0.416007	0.342283	0.410457	0.365522	0.381636	0.468652	0.423673	0.406967	0.394664	0.441195	0.385087	0.427325	0.419148	0.365609	0.397694	0.353333	0.345154	0.405476	0.446271	0.356595	0.407157	0.413943	0.418594	0.424471	0.421093	0.456262	0.422672	0.48107	0.0798841	0.059534	0.0697193	0.0427491	0.0413244	0.0728061	0.0561216	0.0534506	0.090539	0.0599471	0.130483	0.0547212	0.0803789	0.101227	0.0718102	0.0979226	0.142662	0.113768
6.321	0.415104	0.425037	0.334618	0.370916	0.335701	0.43916	0.31866	0.353502	0.475489	0.434413	0.362855	0.35021	0.414681	0.429183	0.419107	0.391512	0.37745	0.427193	0.366923	0.338516	0.430819	0.454523	0.367224	0.363025	0.423634	0.410545	0.397385	0.412995	0.465387	0.433386	0.453672	0.0843746	0.0737547	0.0781469	0.0451521	0.0439072	0.0649146	0.0582802	0.0491463	0.0853826	0.0587943	0.147662	0.0608248	0.0788331	0.122446	0.0670754	0.0926095	0.143416	0.11158
6.373	0.415104	0.388077	0.334618	0.445099	0.355448	0.402564	0.338576	0.395091	0.475489	0.396638	0.417283	0.331778	0.396652	0.412016	0.419107	0.430663	0.37745	0.427193	0.346538	0.378342	0.463958	0.454523	0.419684	0.417478	0.423634	0.392695	0.397385	0.394223	0.447488	0.471072	0.435525	0.0964281	0.0706816	0.0781469	0.0516024	0.0506621	0.0778975	0.0615179	0.0524227	0.0887979	0.0587943	0.147662	0.0608248	0.0859998	0.105899	0.0704292	0.0994694	0.150412	0.1153
6.425	0.390303	0.417018	0.328305	0.382113	0.368116	0.448827	0.39081	0.367234	0.466518	0.389154	0.40941	0.343602	0.406857	0.404242	0.4112	0.364918	0.351812	0.400909	0.34	0.371203	0.438947	0.462463	0.44608	0.356175	0.415641	0.420311	0.389888	0.423621	0.456606	0.425209	0.462917	0.0857392	0.069348	0.0862565	0.0506288	0.0497062	0.0764277	0.0571805	0.0546482	0.0904733	0.0610782	0.138437	0.0596771	0.0808614	0.116888	0.0756813	0.0874969	0.168166	0.127721
6.478	0.339393	0.398886	0.350192	0.400309	0.368116	0.394968	0.371269	0.387636	0.482069	0.426216	0.445011	0.361686	0.424546	0.387398	0.444096	0.384125	0.370328	0.400909	0.32	0.39074	0.487719	0.462463	0.394609	0.373984	0.467596	0.455337	0.408454	0.386784	0.49173	0.425209	0.409503	0.0975653	0.069348	0.0830618	0.0474645	0.0497062	0.0827967	0.0571805	0.0610774	0.0971751	0.0678646	0.144875	0.066698	0.0843771	0.123382	0.0756813	0.0942274	0.15787	0.124072
6.531	0.433041	0.3915	0.322225	0.375037	0.361299	0.422895	0.364394	0.360434	0.457879	0.345571	0.384357	0.354988	0.416684	0.413287	0.419728	0.414712	0.399818	0.393485	0.314074	0.364329	0.446775	0.421478	0.40414	0.419495	0.424942	0.429717	0.382667	0.397699	0.413677	0.43548	0.436869	0.0928567	0.0710231	0.0815236	0.0434798	0.0455333	0.0812634	0.0623574	0.0536362	0.0953755	0.0632775	0.151672	0.0620174	0.0862652	0.121097	0.0839685	0.0825736	0.154947	0.128937
6.585	0.441212	0.417018	0.372079	0.436701	0.348742	0.430874	0.371269	0.346832	0.497619	0.407685	0.42721	0.343602	0.406857	0.370555	0.460544	0.384125	0.370328	0.437356	0.36	0.39074	0.487719	0.462463	0.44608	0.373984	0.43296	0.420311	0.371321	0.423621	0.456606	0.462184	0.427308	0.0916522	0.0874388	0.0894512	0.0506288	0.0596475	0.0891657	0.0603572	0.0610774	0.100526	0.0678646	0.157753	0.0596771	0.09844	0.116888	0.0756813	0.0942274	0.168166	0.13137
6.638	0.392462	0.366909	0.316366	0.403287	0.35473	0.415206	0.376598	0.33422	0.494509	0.428575	0.428829	0.331107	0.443201	0.389542	0.427947	0.351649	0.374705	0.36877	0.327636	0.357705	0.48565	0.397899	0.380259	0.343223	0.400527	0.455656	0.393601	0.408217	0.473849	0.445377	0.411769	0.0883194	0.0784482	0.0861984	0.0579354	0.051092	0.0767172	0.0612236	0.0557587	0.100099	0.0653968	0.145812	0.0608898	0.0948604	0.115767	0.0729293	0.103772	0.155437	0.123077
6.693	0.392462	0.366909	0.358549	0.385752	0.33606	0.432506	0.395428	0.35388	0.509494	0.428575	0.394522	0.400814	0.392062	0.405773	0.443797	0.370157	0.339019	0.386331	0.327636	0.320052	0.422985	0.461562	0.396792	0.360385	0.433904	0.421904	0.429383	0.461462	0.456925	0.427562	0.446083	0.105413	0.0755427	0.0861984	0.0487877	0.0542852	0.0797859	0.0704071	0.0557587	0.0968704	0.0719365	0.139607	0.0642726	0.0880846	0.115767	0.0761001	0.107015	0.165358	0.13011
6.748	0.359757	0.419325	0.316366	0.385752	0.33606	0.415206	0.338939	0.37354	0.464539	0.446432	0.428829	0.383388	0.392062	0.405773	0.412097	0.388664	0.374705	0.421452	0.327636	0.395358	0.438652	0.397899	0.479458	0.360385	0.417216	0.43878	0.393601	0.425965	0.423079	0.391932	0.497555	0.0883194	0.0871647	0.0769629	0.0609847	0.0542852	0.088992	0.0704071	0.0619541	0.103328	0.0719365	0.14271	0.0642726	0.0948604	0.122024	0.0824418	0.10053	0.165358	0.13011
6.803	0.385454	0.377517	0.331431	0.413306	0.348396	0.407792	0.35138	0.308943	0.441526	0.403383	0.353784	0.376541	0.485512	0.398527	0.420305	0.363547	0.368014	0.44842	0.340714	0.332827	0.430819	0.406425	0.422182	0.404513	0.442546	0.38122	0.404144	0.453222	0.465387	0.419927	0.421267	0.103531	0.0827545	0.0876827	0.0569009	0.0501796	0.0904167	0.0661434	0.0638902	0.104655	0.0706519	0.155396	0.0664472	0.0998212	0.119845	0.0809696	0.0955494	0.162405	0.138147
6.859	0.417575	0.428997	0.331431	0.430527	0.366732	0.424783	0.35138	0.36687	0.441526	0.455998	0.421171	0.376541	0.418545	0.382586	0.435872	0.381724	0.350489	0.396679	0.340714	0.388298	0.400046	0.437689	0.43842	0.404513	0.426156	0.464094	0.421715	0.400927	0.432145	0.419927	0.387566	0.0979348	0.0827545	0.0967533	0.0598957	0.0595883	0.0904167	0.0661434	0.0638902	0.114169	0.0738634	0.176725	0.0764143	0.0964938	0.122918	0.0809696	0.111474	0.165654	0.13124
6.915	0.385454	0.394677	0.352146	0.378864	0.366732	0.3908	0.406861	0.347561	0.470961	0.385845	0.353784	0.376541	0.401803	0.398527	0.467005	0.399901	0.350489	0.396679	0.359643	0.351318	0.50775	0.437689	0.405945	0.387659	0.426156	0.397795	0.404144	0.43579	0.448766	0.437424	0.438118	0.109127	0.0884617	0.0876827	0.0658852	0.0595883	0.0964445	0.0781694	0.069975	0.104655	0.0706519	0.16149	0.0664472	0.0998212	0.125991	0.0809696	0.111474	0.185142	0.134694
6.971	0.410249	0.404612	0.366319	0.389136	0.306254	0.400638	0.363384	0.398374	0.520536	0.447998	0.364128	0.35312	0.394754	0.375874	0.382344	0.357169	0.395992	0.457497	0.334737	0.36332	0.498842	0.445367	0.462634	0.364298	0.483092	0.390816	0.414317	0.393893	0.457222	0.42975	0.430431	0.112711	0.0869098	0.0980264	0.0647293	0.0616241	0.0917915	0.0827056	0.0657583	0.115281	0.0820329	0.164644	0.0750737	0.101339	0.117743	0.0917874	0.118906	0.181894	0.135724
7.028	0.403176	0.381068	0.280002	0.399054	0.300973	0.410135	0.374975	0.335576	0.440511	0.355606	0.390382	0.330507	0.355619	0.369393	0.405812	0.351011	0.389164	0.416305	0.365517	0.428467	0.445674	0.422596	0.407624	0.341744	0.443112	0.448091	0.373242	0.488085	0.417244	0.439234	0.390471	0.118873	0.0881665	0.110933	0.0665048	0.0605616	0.101849	0.0812796	0.067562	0.113294	0.0806185	0.173573	0.0737793	0.0995917	0.11868	0.0841912	0.113781	0.188166	0.146722
7.086	0.356656	0.414204	0.320003	0.349172	0.300973	0.410135	0.321407	0.335576	0.454721	0.389473	0.455445	0.313981	0.404112	0.400176	0.450902	0.33346	0.406084	0.416305	0.347241	0.357056	0.430819	0.437689	0.376269	0.390565	0.458937	0.448091	0.356277	0.488085	0.417244	0.37166	0.43928	0.108066	0.093677	0.0904977	0.0549388	0.0575335	0.110579	0.0754739	0.0763745	0.110232	0.0775178	0.161805	0.0801949	0.0995917	0.115713	0.0902049	0.110706	0.197575	0.136718
7.144	0.356656	0.381068	0.360003	0.382427	0.354086	0.459352	0.374975	0.29829	0.454721	0.389473	0.406648	0.363557	0.387948	0.369393	0.420842	0.351011	0.372244	0.383001	0.347241	0.357056	0.475386	0.407503	0.43898	0.390565	0.427286	0.416084	0.390208	0.403933	0.433291	0.439234	0.42301	0.110768	0.093677	0.0904977	0.0693963	0.0666178	0.0989387	0.0812796	0.079312	0.110232	0.0775178	0.158863	0.0769871	0.10923	0.11868	0.0992254	0.110706	0.191302	0.130049
7.202	0.381099	0.423471	0.33424	0.3596	0.365489	0.419311	0.351066	0.329888	0.433045	0.416165	0.415746	0.357395	0.381372	0.378263	0.443259	0.310555	0.365935	0.425619	0.341356	0.368554	0.452725	0.400596	0.43154	0.335952	0.404487	0.440496	0.400272	0.413632	0.425947	0.448397	0.431834	0.12217	0.0947977	0.103313	0.0682201	0.0684654	0.108704	0.0770483	0.07508	0.114384	0.0792521	0.170631	0.0725288	0.110536	0.134169	0.100499	0.108829	0.178811	0.147513
7.261	0.374747	0.400397	0.348003	0.401825	0.342283	0.380606	0.362476	0.32439	0.4533	0.39286	0.393093	0.31949	0.35939	0.401715	0.392285	0.373241	0.392548	0.402428	0.353333	0.362412	0.445179	0.437689	0.409192	0.377546	0.413043	0.433154	0.426401	0.406738	0.449874	0.424593	0.424637	0.125357	0.101208	0.107235	0.0670831	0.0556157	0.101267	0.0813764	0.0681495	0.112477	0.0899207	0.179163	0.07132	0.102483	0.126196	0.0930113	0.112961	0.197052	0.141831
7.321	0.404727	0.384381	0.348003	0.369679	0.308055	0.396464	0.327954	0.342412	0.480773	0.425598	0.361645	0.351439	0.421893	0.371959	0.406814	0.356276	0.392548	0.418525	0.353333	0.362412	0.430819	0.408509	0.424348	0.409008	0.474235	0.417684	0.344401	0.423007	0.449874	0.440923	0.456092	0.112299	0.106535	0.098769	0.0782637	0.0673243	0.115332	0.0813764	0.0738287	0.103598	0.0839259	0.173475	0.0744209	0.0993775	0.129064	0.101731	0.115933	0.187957	0.141831
7.381	0.374747	0.400397	0.328669	0.401825	0.325169	0.44404	0.362476	0.378455	0.439564	0.39286	0.377369	0.303515	0.390642	0.35708	0.406814	0.356276	0.408904	0.418525	0.371	0.362412	0.416458	0.39392	0.409192	0.346084	0.474235	0.464094	0.377201	0.423007	0.449874	0.440923	0.424637	0.127968	0.0985445	0.101591	0.0726734	0.06147	0.115332	0.0869885	0.0766682	0.106557	0.0869233	0.176319	0.0806226	0.105589	0.140537	0.113357	0.127824	0.203115	0.154725
7.441	0.324371	0.409587	0.342298	0.332	0.319839	0.405563	0.322578	0.319072	0.418846	0.38642	0.402115	0.345677	0.399607	0.336592	0.443017	0.367122	0.418289	0.379998	0.347541	0.322521	0.508507	0.358761	0.402484	0.371356	0.451414	0.426053	0.419411	0.432075	0.457758	0.433695	0.417676	0.131008	0.096929	0.105477	0.0797299	0.0719789	0.124508	0.0800423	0.0809974	0.113545	0.0913948	0.190212	0.082351	0.116076	0.135412	0.114358	0.137424	0.205749	0.155359
7.502	0.383348	0.346573	0.342298	0.395238	0.353506	0.452359	0.339556	0.319072	0.432358	0.402521	0.355717	0.329965	0.430346	0.380495	0.385854	0.367122	0.353937	0.443331	0.347541	0.373445	0.423756	0.373112	0.417391	0.34041	0.436366	0.395621	0.371017	0.448078	0.503533	0.449758	0.433145	0.131008	0.115267	0.111028	0.0769806	0.0690998	0.110674	0.0855625	0.0837904	0.119368	0.0796019	0.176226	0.0915011	0.119131	0.132591	0.100063	0.122805	0.202767	0.171212
7.563	0.348152	0.371982	0.280648	0.404418	0.298118	0.383675	0.334079	0.313926	0.478557	0.411869	0.365196	0.340102	0.37804	0.417554	0.37963	0.328365	0.379885	0.389447	0.341935	0.384123	0.430819	0.42357	0.410659	0.365367	0.429328	0.434152	0.380904	0.440851	0.42035	0.442504	0.456599	0.128895	0.108253	0.106507	0.0730341	0.070818	0.117056	0.086898	0.0851869	0.117442	0.104424	0.176135	0.0990278	0.114204	0.127677	0.0956366	0.135208	0.181894	0.155973
7.625	0.371178	0.381331	0.313019	0.367383	0.358583	0.407792	0.361654	0.326107	0.379385	0.405332	0.359399	0.349917	0.357158	0.340077	0.387442	0.355468	0.389433	0.398595	0.319682	0.328718	0.42398	0.444636	0.389707	0.374549	0.437083	0.412528	0.390477	0.464843	0.413677	0.43548	0.419395	0.136798	0.111608	0.115566	0.0798609	0.0724817	0.120556	0.0855187	0.0865391	0.121216	0.0884933	0.176048	0.103362	0.130137	0.142039	0.105191	0.127399	0.219428	0.150427
7.688	0.314074	0.381331	0.331431	0.367383	0.309685	0.483309	0.361654	0.360434	0.366303	0.389742	0.404324	0.31949	0.37204	0.354246	0.415116	0.371625	0.420587	0.398595	0.370158	0.345154	0.437657	0.458531	0.36084	0.344585	0.422513	0.47146	0.374858	0.418359	0.443226	0.43548	0.449351	0.141772	0.12429	0.112879	0.0798609	0.0641184	0.131272	0.101553	0.0946521	0.121216	0.0884933	0.162506	0.0974559	0.130137	0.133844	0.110728	0.13023	0.236751	0.156567
7.751	0.356902	0.381331	0.313019	0.367383	0.293386	0.422895	0.345215	0.308943	0.457879	0.420922	0.389349	0.31949	0.357158	0.340077	0.387442	0.33931	0.40501	0.413926	0.370158	0.410898	0.46501	0.402951	0.418574	0.374549	0.50993	0.412528	0.406096	0.464843	0.458	0.419927	0.449351	0.149234	0.134436	0.129004	0.0825229	0.0724817	0.125914	0.098881	0.0838347	0.118397	0.091348	0.17334	0.0974559	0.115349	0.155697	0.113496	0.13023	0.222315	0.165777
7.814	0.337272	0.390387	0.290002	0.301369	0.288802	0.416287	0.323639	0.304116	0.412091	0.414345	0.412747	0.329474	0.395525	0.36266	0.381388	0.397629	0.383348	0.392367	0.33125	0.339761	0.430819	0.3693	0.412034	0.353949	0.444595	0.435088	0.369001	0.503338	0.465387	0.398056	0.412842	0.13466	0.129839	0.10847	0.0838539	0.0740933	0.121309	0.097336	0.087849	0.116547	0.106781	0.175963	0.104654	0.110635	0.137131	0.119897	0.144917	0.218841	0.166208
7.878	0.30441	0.354814	0.303387	0.326406	0.300156	0.33669	0.350526	0.299437	0.45647	0.37775	0.348341	0.309659	0.360592	0.384548	0.402343	0.375851	0.37745	0.386331	0.293538	0.334534	0.437446	0.377086	0.405695	0.319462	0.437755	0.385555	0.363324	0.45054	0.429588	0.437155	0.377455	0.142232	0.125383	0.11722	0.0954645	0.0891653	0.132426	0.101019	0.0864975	0.112022	0.091304	0.186382	0.0944573	0.117533	0.150906	0.112687	0.148175	0.207079	0.175553
7.943	0.318247	0.354814	0.321234	0.341242	0.268561	0.365967	0.31866	0.316073	0.418431	0.37775	0.348341	0.309659	0.418287	0.288411	0.37552	0.375851	0.392548	0.356613	0.358769	0.350464	0.410935	0.363618	0.419684	0.392067	0.423634	0.399835	0.378462	0.405486	0.472547	0.407006	0.391973	0.147053	0.125383	0.12764	0.0928843	0.0864633	0.137619	0.101019	0.0943609	0.117486	0.107905	0.196882	0.0915949	0.117533	0.145611	0.128785	0.137199	0.218273	0.163651
8.008	0.290573	0.325246	0.321234	0.311569	0.300156	0.43916	0.31866	0.266166	0.418431	0.37775	0.348341	0.339151	0.375016	0.274677	0.388932	0.360191	0.362352	0.386331	0.326154	0.334534	0.424191	0.444422	0.433674	0.377546	0.423634	0.399835	0.363324	0.390468	0.458227	0.452229	0.391973	0.159106	0.1303	0.109406	0.0954645	0.0810594	0.129829	0.11138	0.096982	0.120219	0.0940708	0.183757	0.0973196	0.1118	0.148259	0.128785	0.153663	0.251853	0.181504
8.073	0.313425	0.363997	0.29879	0.336072	0.311167	0.374839	0.345215	0.2949	0.387116	0.386908	0.328769	0.304967	0.340924	0.338144	0.396247	0.308464	0.3866	0.321942	0.369394	0.407909	0.352488	0.384635	0.399548	0.371825	0.431123	0.435967	0.387637	0.428923	0.493592	0.460223	0.400331	0.151947	0.138011	0.120575	0.104182	0.0904754	0.145763	0.119896	0.098094	0.121088	0.108995	0.193899	0.107121	0.129868	0.127761	0.121549	0.148632	0.239769	0.172893
8.139	0.295323	0.372907	0.328958	0.316662	0.306523	0.355043	0.309148	0.290499	0.40594	0.366474	0.352023	0.28611	0.293856	0.319773	0.442377	0.319053	0.336888	0.345968	0.395522	0.370912	0.398668	0.39196	0.352869	0.394451	0.452087	0.374046	0.367165	0.4808	0.458441	0.409481	0.422524	0.152018	0.138336	0.126357	0.097621	0.089125	0.141068	0.115594	0.0991728	0.121931	0.110052	0.175725	0.102745	0.130711	0.156675	0.119735	0.138428	0.228046	0.176086
8.206	0.322171	0.32988	0.294331	0.359844	0.291196	0.340841	0.278233	0.338915	0.442844	0.395792	0.337942	0.28611	0.335835	0.359745	0.364311	0.30386	0.410125	0.389214	0.379701	0.324548	0.424388	0.405025	0.393585	0.366276	0.452087	0.387899	0.396538	0.437091	0.458441	0.424105	0.380272	0.156696	0.128796	0.126357	0.100124	0.0838823	0.138549	0.113081	0.111887	0.145788	0.102	0.191005	0.105522	0.12793	0.136128	0.119735	0.149076	0.24162	0.178973
8.273	0.304206	0.282633	0.290002	0.312006	0.302015	0.349821	0.289372	0.254424	0.436331	0.346641	0.332973	0.324188	0.344684	0.341327	0.384593	0.3443	0.389662	0.397694	0.358529	0.304548	0.405476	0.360449	0.427913	0.40253	0.391446	0.409495	0.376236	0.445019	0.465387	0.403459	0.360803	0.147478	0.148052	0.134459	0.0986517	0.0852315	0.138994	0.11637	0.120264	0.133197	0.116368	0.190705	0.109442	0.123309	0.14931	0.135926	0.146884	0.230042	0.190562
8.341	0.264527	0.296765	0.307061	0.326188	0.286914	0.335829	0.319832	0.270325	0.412091	0.389971	0.346847	0.267807	0.344684	0.354455	0.358953	0.35927	0.389662	0.34088	0.374117	0.395912	0.367463	0.334703	0.414541	0.360889	0.472435	0.395845	0.390707	0.445019	0.465387	0.38905	0.360803	0.175131	0.136302	0.117029	0.115916	0.0981454	0.156368	0.108942	0.105231	0.120138	0.113723	0.185687	0.112179	0.131529	0.15184	0.125668	0.149507	0.235392	0.182029
8.409	0.364971	0.320318	0.302611	0.307484	0.267874	0.358542	0.330206	0.282079	0.418063	0.38432	0.396511	0.291708	0.326101	0.323442	0.341117	0.309805	0.327123	0.33594	0.337971	0.330147	0.387112	0.367912	0.408533	0.300942	0.399076	0.430464	0.328001	0.424422	0.445153	0.383412	0.437629	0.156696	0.148222	0.117787	0.116666	0.0839963	0.154102	0.117123	0.111113	0.128693	0.119894	0.170631	0.126731	0.132323	0.152134	0.144066	0.15251	0.242525	0.182194
8.478	0.286763	0.320318	0.319423	0.279531	0.267874	0.372332	0.315196	0.266408	0.394174	0.38432	0.328147	0.291708	0.326101	0.297567	0.353751	0.309805	0.41246	0.363935	0.384058	0.390174	0.374625	0.329852	0.355819	0.328301	0.425681	0.443916	0.356522	0.452717	0.404684	0.369211	0.382926	0.172592	0.157486	0.134964	0.116666	0.0992684	0.146763	0.131764	0.12099	0.131266	0.109469	0.192887	0.10516	0.143125	0.134676	0.144066	0.165434	0.231981	0.179391
8.547	0.282666	0.32947	0.31486	0.289314	0.308055	0.339826	0.310694	0.231707	0.388543	0.39286	0.363892	0.273848	0.321442	0.26781	0.398511	0.290837	0.406568	0.372533	0.378571	0.340223	0.369273	0.350151	0.415687	0.337094	0.4196	0.384535	0.379544	0.446249	0.425497	0.321944	0.404416	0.172365	0.15067	0.133036	0.117395	0.0978502	0.159133	0.129881	0.128997	0.144614	0.118181	0.190132	0.127579	0.138419	0.145044	0.132043	0.168167	0.259849	0.185117
8.617	0.278685	0.284226	0.294087	0.298822	0.289254	0.33504	0.291731	0.243673	0.38307	0.40116	0.358766	0.269991	0.356529	0.314331	0.31923	0.329752	0.373197	0.29927	0.34338	0.335431	0.400479	0.308231	0.345796	0.332347	0.452473	0.3399	0.388057	0.412466	0.380175	0.386412	0.38543	0.165524	0.159802	0.131162	0.115742	0.103893	0.156892	0.125681	0.117582	0.13007	0.108918	0.177841	0.11268	0.141718	0.147848	0.137552	0.173335	0.281808	0.18251
8.688	0.30402	0.338364	0.261411	0.271657	0.303716	0.308237	0.291731	0.274133	0.371462	0.331994	0.305616	0.337489	0.316915	0.326905	0.356064	0.315415	0.359375	0.353683	0.32845	0.364599	0.388343	0.345219	0.345796	0.305759	0.374906	0.366046	0.33262	0.412466	0.458832	0.386412	0.38543	0.163317	0.15305	0.135932	0.12519	0.10884	0.161646	0.135166	0.122381	0.142577	0.113984	0.163421	0.123161	0.144342	0.157543	0.147377	0.160774	0.256189	0.190682
8.759	0.287306	0.333664	0.290002	0.294672	0.228189	0.303956	0.273295	0.240289	0.412091	0.313742	0.34068	0.306178	0.299492	0.260371	0.339011	0.367586	0.408904	0.321942	0.338611	0.330773	0.370983	0.328266	0.340994	0.353949	0.420692	0.399636	0.437334	0.433853	0.426605	0.394654	0.314546	0.187164	0.170899	0.145802	0.132769	0.117086	0.159401	0.126274	0.106484	0.14553	0.137379	0.19196	0.121451	0.13975	0.150575	0.138064	0.156064	0.252631	0.19072
8.831	0.23734	0.320318	0.290002	0.334855	0.270974	0.356818	0.287679	0.240289	0.366303	0.341024	0.275165	0.279553	0.312513	0.297567	0.290581	0.296896	0.395274	0.348771	0.338611	0.345154	0.347048	0.328266	0.429399	0.301512	0.420692	0.412528	0.382667	0.460969	0.439532	0.32661	0.327652	0.189341	0.170899	0.145802	0.118793	0.114646	0.159401	0.126274	0.130147	0.143063	0.137379	0.19433	0.134371	0.152689	0.162525	0.157441	0.170927	0.252631	0.198778
8.903	0.246409	0.302766	0.254249	0.277425	0.225063	0.377999	0.283739	0.296247	0.383865	0.29599	0.32309	0.315113	0.244017	0.281262	0.298542	0.264941	0.376416	0.304302	0.348493	0.368795	0.342294	0.311778	0.386148	0.297382	0.402356	0.343302	0.390905	0.401166	0.433511	0.335558	0.349017	0.201773	0.177314	0.125249	0.13095	0.108264	0.150282	0.140688	0.130698	0.141104	0.140424	0.191668	0.124884	0.15315	0.146155	0.143339	0.15637	0.274087	0.17751
8.976	0.316003	0.272703	0.266489	0.286708	0.30528	0.334316	0.279904	0.263019	0.36754	0.305263	0.305975	0.259046	0.291398	0.325715	0.282728	0.357651	0.384591	0.326293	0.358108	0.377804	0.395887	0.366712	0.344066	0.369893	0.409322	0.388835	0.385622	0.474894	0.440231	0.383987	0.382556	0.165166	0.196513	0.141861	0.147311	0.116295	0.164216	0.152438	0.135839	0.134397	0.126375	0.191384	0.133254	0.138491	0.162784	0.136689	0.171128	0.270383	0.188179
9.05	0.303849	0.285689	0.266489	0.286708	0.263651	0.308599	0.279904	0.248407	0.345265	0.318535	0.254979	0.28495	0.253389	0.277461	0.329849	0.261361	0.371329	0.352396	0.329459	0.293847	0.337669	0.272077	0.368642	0.306118	0.446533	0.351206	0.359028	0.501277	0.389919	0.344265	0.331548	0.186341	0.179237	0.151014	0.149577	0.116295	0.159655	0.147888	0.133536	0.136797	0.131236	0.198301	0.125711	0.146045	0.162784	0.150829	0.18559	0.270383	0.185565
9.124	0.267387	0.272703	0.266489	0.286708	0.263651	0.308599	0.293899	0.233795	0.412091	0.331807	0.318724	0.271998	0.291398	0.289525	0.38875	0.288872	0.344806	0.352396	0.401081	0.321833	0.349312	0.307565	0.331777	0.357138	0.43413	0.376292	0.34573	0.448511	0.427653	0.397228	0.3443	0.194811	0.179237	0.160166	0.160909	0.118668	0.184743	0.172915	0.145048	0.143997	0.143387	0.177549	0.140796	0.158635	0.174411	0.157899	0.159077	0.270383	0.198633
9.198	0.272185	0.303459	0.244213	0.317231	0.256713	0.287958	0.245284	0.227642	0.368713	0.387691	0.28551	0.252229	0.308401	0.340636	0.286758	0.267876	0.413209	0.304998	0.376579	0.326988	0.374132	0.299471	0.358941	0.310482	0.422705	0.390816	0.362527	0.398175	0.404152	0.322312	0.384905	0.206179	0.180828	0.16709	0.139021	0.108612	0.162116	0.150642	0.145714	0.142544	0.146713	0.190837	0.137091	0.147105	0.17435	0.158333	0.183053	0.287201	0.195951
9.274	0.224848	0.278171	0.259476	0.228406	0.297246	0.300478	0.272538	0.24187	0.401246	0.310153	0.28551	0.302674	0.259057	0.234921	0.286758	0.254483	0.361558	0.355831	0.292894	0.340613	0.362795	0.287953	0.335011	0.310482	0.44686	0.305325	0.310737	0.436708	0.502128	0.335205	0.360072	0.19587	0.189239	0.142584	0.152261	0.120167	0.184323	0.16615	0.15244	0.144881	0.149079	0.179612	0.141987	0.142201	0.185671	0.153744	0.190093	0.263268	0.190861
9.35	0.236682	0.240238	0.274739	0.317231	0.256713	0.325518	0.231658	0.298781	0.347024	0.323076	0.335163	0.290063	0.209713	0.293652	0.332639	0.227695	0.37447	0.266873	0.348684	0.367862	0.34012	0.253399	0.38287	0.347739	0.44686	0.36639	0.34958	0.462396	0.428646	0.36099	0.297991	0.202055	0.231292	0.164863	0.152261	0.131721	0.177661	0.168365	0.150198	0.156565	0.153812	0.188592	0.132195	0.156912	0.165293	0.176691	0.183053	0.287201	0.198496
9.426	0.26865	0.237118	0.241041	0.237964	0.226707	0.32129	0.242099	0.238729	0.385332	0.29337	0.294054	0.248953	0.255693	0.336212	0.305676	0.251178	0.344117	0.363753	0.316623	0.282399	0.324513	0.295582	0.34247	0.355481	0.429136	0.313414	0.319481	0.431036	0.374727	0.369027	0.343141	0.187221	0.207535	0.169318	0.167708	0.12773	0.181929	0.161805	0.146035	0.159144	0.168163	0.188359	0.157057	0.174233	0.169851	0.156277	0.173726	0.283471	0.190894
9.503	0.219083	0.246398	0.252823	0.32146	0.236965	0.256177	0.252273	0.249531	0.359259	0.264425	0.278189	0.258049	0.216355	0.251787	0.335286	0.247957	0.339705	0.272413	0.353333	0.318604	0.342445	0.325461	0.349737	0.314621	0.388331	0.345095	0.353231	0.438025	0.393789	0.351734	0.302448	0.200892	0.204874	0.169318	0.180608	0.126092	0.19258	0.14678	0.161637	0.15255	0.161396	0.177194	0.147888	0.169611	0.187529	0.165453	0.189792	0.279837	0.183488
9.581	0.265206	0.271038	0.267695	0.247277	0.25013	0.280575	0.278828	0.19408	0.338126	0.277017	0.253998	0.270337	0.252415	0.309012	0.290581	0.287109	0.314542	0.297178	0.298974	0.278778	0.353492	0.336684	0.431342	0.326722	0.411867	0.356995	0.378462	0.40048	0.35799	0.351734	0.314546	0.200892	0.204874	0.169318	0.165558	0.128344	0.196907	0.157572	0.1529	0.163935	0.170619	0.183757	0.147888	0.155277	0.187529	0.183339	0.203512	0.279837	0.195886
9.659	0.236091	0.264262	0.275502	0.25315	0.231041	0.249772	0.220075	0.202744	0.401789	0.282368	0.224063	0.287541	0.222666	0.278969	0.283317	0.292655	0.368014	0.313894	0.3445	0.323582	0.247721	0.29544	0.306894	0.283159	0.43599	0.34807	0.356701	0.40267	0.430483	0.34294	0.342069	0.215457	0.219728	0.165085	0.161419	0.140503	0.179326	0.170469	0.161855	0.153176	0.157361	0.17703	0.16047	0.156054	0.193596	0.174396	0.180588	0.295578	0.203076
9.739	0.227694	0.255443	0.249622	0.23194	0.246964	0.277023	0.249079	0.26006	0.365144	0.298375	0.250783	0.230518	0.261087	0.3164	0.331042	0.257704	0.422362	0.342319	0.375696	0.380106	0.359924	0.332422	0.379841	0.298691	0.453128	0.434721	0.361216	0.432481	0.459496	0.347281	0.322509	0.218184	0.222509	0.188608	0.197428	0.148951	0.211506	0.200333	0.202723	0.161859	0.179841	0.211669	0.174277	0.19105	0.193869	0.185434	0.205451	0.299319	0.227681
9.818	0.210969	0.308454	0.300743	0.309554	0.26622	0.305424	0.268501	0.266988	0.315428	0.254632	0.256238	0.248492	0.231491	0.253483	0.301343	0.226207	0.387702	0.321942	0.32716	0.319587	0.308487	0.3026	0.359236	0.326274	0.430608	0.320855	0.340149	0.433853	0.344731	0.314513	0.361145	0.232142	0.256472	0.190222	0.182201	0.151778	0.195866	0.197465	0.176684	0.168826	0.177621	0.202229	0.158489	0.174831	0.193331	0.19162	0.191571	0.314385	0.219671
9.899	0.210969	0.249136	0.243459	0.238119	0.228189	0.270183	0.230143	0.22694	0.284902	0.303133	0.267885	0.224826	0.266215	0.242462	0.355155	0.201073	0.302892	0.274247	0.32716	0.319587	0.308487	0.216143	0.291879	0.244706	0.362617	0.309396	0.340149	0.337442	0.402186	0.32661	0.291246	0.212797	0.236744	0.183951	0.207047	0.143105	0.187531	0.180836	0.187201	0.160055	0.173181	0.202229	0.176864	0.154127	0.203954	0.193773	0.202581	0.291929	0.200569
9.98	0.236091	0.240238	0.217502	0.216986	0.218206	0.225985	0.297748	0.202744	0.298766	0.306922	0.29482	0.215655	0.210946	0.256651	0.27242	0.267207	0.331213	0.277675	0.3445	0.336525	0.333884	0.273555	0.306894	0.224168	0.390097	0.266854	0.356701	0.390468	0.360675	0.306197	0.283091	0.254631	0.239703	0.15027	0.197057	0.136112	0.204643	0.187306	0.174633	0.157616	0.182089	0.198359	0.165121	0.153725	0.197899	0.194016	0.178359	0.295578	0.212747
10.06	0.247333	0.240238	0.290002	0.25315	0.231041	0.27356	0.271857	0.256809	0.329673	0.233261	0.283027	0.239617	0.281262	0.234334	0.283317	0.267207	0.294411	0.229384	0.38425	0.323582	0.333884	0.284498	0.35236	0.247764	0.413043	0.324866	0.405901	0.378266	0.37231	0.293949	0.271296	0.235044	0.239703	0.177784	0.207538	0.142698	0.189875	0.183097	0.189541	0.148736	0.173097	0.179163	0.167447	0.181675	0.206503	0.185296	0.198424	0.318315	0.234505
10.14	0.199865	0.192191	0.232002	0.235738	0.171142	0.190303	0.230143	0.204246	0.26557	0.229168	0.209649	0.234292	0.197925	0.257891	0.280895	0.214896	0.250795	0.214628	0.259111	0.310639	0.268065	0.233434	0.262691	0.24121	0.377348	0.330022	0.328001	0.347083	0.351626	0.261288	0.283091	0.226338	0.195313	0.18625	0.186342	0.1366	0.206284	0.166494	0.189304	0.15589	0.167852	0.208549	0.159178	0.149066	0.156789	0.191836	0.198177	0.323367	0.2063
10.23	0.202363	0.192191	0.261002	0.216986	0.231041	0.249772	0.271857	0.243293	0.31937	0.245538	0.247648	0.203675	0.257823	0.234334	0.326904	0.229034	0.368014	0.25353	0.3445	0.323582	0.312343	0.229787	0.318261	0.259563	0.332729	0.301661	0.393601	0.390468	0.395579	0.281701	0.318478	0.254631	0.259678	0.201065	0.230598	0.180019	0.210972	0.206247	0.191671	0.182036	0.206817	0.20689	0.162796	0.177016	0.204352	0.187476	0.222949	0.341051	0.236922
10.31	0.258575	0.228226	0.246502	0.216986	0.256713	0.202197	0.23302	0.243293	0.31937	0.245538	0.29482	0.227636	0.234385	0.26781	0.326904	0.241758	0.34348	0.25353	0.35775	0.323582	0.301573	0.218844	0.409192	0.283159	0.355676	0.359673	0.356701	0.390468	0.383944	0.318445	0.306682	0.254631	0.259678	0.211648	0.230598	0.149284	0.210972	0.231502	0.210838	0.179816	0.220306	0.204757	0.190704	0.190991	0.215107	0.207095	0.21626	0.295578	0.215164
10.39	0.189872	0.181513	0.244891	0.235738	0.21678	0.22202	0.195622	0.180217	0.347988	0.250994	0.241097	0.202343	0.135422	0.247972	0.232465	0.192276	0.294411	0.257554	0.318	0.287628	0.239344	0.213981	0.282898	0.262185	0.397745	0.309396	0.284267	0.32539	0.330942	0.337497	0.283091	0.226338	0.248581	0.182488	0.204976	0.148309	0.187531	0.224487	0.17416	0.151943	0.173847	0.180111	0.171582	0.157348	0.18547	0.184085	0.198177	0.303157	0.186959
10.48	0.169885	0.213545	0.232002	0.214307	0.193961	0.232592	0.195622	0.204246	0.26557	0.240081	0.209649	0.223643	0.187508	0.228135	0.319639	0.248827	0.283507	0.22536	0.247333	0.241608	0.335081	0.27234	0.242484	0.19926	0.326355	0.28877	0.262401	0.379622	0.310258	0.283062	0.251637	0.226338	0.266336	0.176844	0.22361	0.154163	0.187531	0.205779	0.189304	0.14997	0.199824	0.18959	0.173649	0.1677	0.189294	0.193773	0.198177	0.282946	0.193406
10.57	0.258575	0.168167	0.275502	0.22904	0.243877	0.225985	0.220075	0.21626	0.298766	0.245538	0.283027	0.263579	0.199227	0.26781	0.239729	0.21631	0.282144	0.325967	0.38425	0.284752	0.280032	0.19696	0.284161	0.224168	0.40157	0.417684	0.369001	0.390468	0.418848	0.318445	0.271296	0.274218	0.279653	0.211648	0.272525	0.201973	0.210972	0.210456	0.210838	0.202015	0.211314	0.234618	0.202332	0.179345	0.236618	0.217995	0.222949	0.363788	0.207912
10.65	0.199865	0.192191	0.219113	0.182161	0.21678	0.22202	0.218636	0.204246	0.26557	0.207343	0.283027	0.212993	0.239594	0.208297	0.251837	0.214896	0.305315	0.214628	0.294444	0.264618	0.277639	0.27234	0.333416	0.220235	0.336554	0.25783	0.328001	0.314544	0.299916	0.283062	0.188728	0.243749	0.248581	0.206945	0.242245	0.181483	0.206284	0.224487	0.208235	0.169703	0.191831	0.18959	0.188119	0.16977	0.229448	0.213151	0.198177	0.282946	0.195555
10.74	0.199865	0.170836	0.244891	0.225022	0.228189	0.232592	0.207129	0.180217	0.26557	0.185517	0.220132	0.191694	0.177091	0.238054	0.280895	0.192276	0.316219	0.246823	0.365111	0.287628	0.22977	0.223707	0.323312	0.272672	0.316157	0.25783	0.284267	0.357929	0.3206	0.250401	0.230667	0.243749	0.284092	0.182488	0.242245	0.17758	0.206284	0.205779	0.227165	0.165756	0.219806	0.18959	0.192254	0.180122	0.191206	0.174396	0.198177	0.282946	0.204151
10.83	0.199865	0.202868	0.244891	0.192876	0.21678	0.22202	0.230143	0.180217	0.320515	0.240081	0.262062	0.234292	0.177091	0.26781	0.280895	0.237517	0.294411	0.257554	0.259111	0.276123	0.210622	0.252887	0.242484	0.19926	0.326355	0.247517	0.295201	0.357929	0.3206	0.239514	0.220182	0.26116	0.284092	0.206945	0.242245	0.179531	0.225037	0.243194	0.227165	0.175623	0.199824	0.18959	0.190187	0.161488	0.210327	0.232528	0.217994	0.323367	0.2063
10.92	0.239838	0.192191	0.283558	0.214307	0.21678	0.211448	0.241651	0.21626	0.3022	0.261907	0.209649	0.202343	0.177091	0.257891	0.290581	0.214896	0.359836	0.246823	0.318	0.253113	0.315934	0.184802	0.222277	0.230722	0.326355	0.25783	0.349867	0.390468	0.310258	0.261288	0.272606	0.27857	0.284092	0.225758	0.260879	0.19124	0.24379	0.224487	0.227165	0.189436	0.239788	0.227508	0.200523	0.192544	0.229448	0.193773	0.217994	0.323367	0.236385
11.01	0.219852	0.224222	0.25778	0.203592	0.251008	0.232592	0.230143	0.180217	0.238097	0.261907	0.188685	0.181044	0.177091	0.17854	0.213093	0.169655	0.305315	0.22536	0.282666	0.287628	0.220196	0.194528	0.222277	0.251697	0.36715	0.299083	0.295201	0.347083	0.3206	0.304836	0.220182	0.26116	0.284092	0.225758	0.260879	0.17758	0.225037	0.224487	0.246096	0.187462	0.219806	0.208549	0.206725	0.188403	0.210327	0.213151	0.25763	0.323367	0.2063
11.1	0.199865	0.245577	0.25778	0.192876	0.251008	0.211448	0.230143	0.240289	0.256412	0.240081	0.230614	0.202343	0.208342	0.247972	0.242151	0.158345	0.272603	0.214628	0.270889	0.310639	0.22977	0.213981	0.242484	0.272672	0.407944	0.268143	0.273334	0.357929	0.310258	0.283062	0.230667	0.295981	0.319604	0.206945	0.279513	0.195143	0.225037	0.243194	0.246096	0.187462	0.219806	0.208549	0.227397	0.180122	0.229448	0.232528	0.217994	0.323367	0.236385
11.19	0.199865	0.192191	0.25778	0.182161	0.21678	0.211448	0.184115	0.192231	0.283885	0.240081	0.209649	0.202343	0.208342	0.238054	0.309953	0.169655	0.272603	0.257554	0.318	0.241608	0.258491	0.194528	0.222277	0.251697	0.336554	0.309396	0.328001	0.347083	0.289574	0.250401	0.251637	0.295981	0.301848	0.225758	0.279513	0.195143	0.24379	0.261901	0.246096	0.197329	0.219806	0.18959	0.227397	0.190474	0.210327	0.251905	0.237812	0.323367	0.214896
11.28	0.179879	0.2349	0.244891	0.182161	0.228189	0.243165	0.195622	0.156188	0.219782	0.250994	0.230614	0.202343	0.14584	0.228135	0.203407	0.169655	0.239891	0.279017	0.306222	0.310639	0.248917	0.213981	0.262691	0.230722	0.346752	0.268143	0.328001	0.336236	0.330942	0.250401	0.199212	0.313391	0.301848	0.244571	0.279513	0.214657	0.206284	0.243194	0.265026	0.191409	0.239788	0.208549	0.227397	0.207037	0.248568	0.251905	0.237812	0.323367	0.236385
11.37	0.249831	0.202868	0.244891	0.225022	0.228189	0.158586	0.195622	0.21626	0.228939	0.240081	0.220132	0.191694	0.197925	0.277729	0.222779	0.180965	0.250795	0.257554	0.282666	0.241608	0.277639	0.233434	0.272795	0.220235	0.346752	0.278456	0.262401	0.336236	0.351626	0.315723	0.262122	0.313391	0.319604	0.244571	0.298147	0.253686	0.24379	0.299315	0.246096	0.187462	0.259771	0.208549	0.24807	0.190474	0.229448	0.251905	0.25763	0.343578	0.236385
11.46	0.143903	0.163362	0.162401	0.192876	0.225907	0.190303	0.155347	0.194634	0.255496	0.206252	0.169816	0.191694	0.159382	0.26781	0.183066	0.193407	0.225715	0.260773	0.2544	0.248511	0.215409	0.192583	0.245515	0.188773	0.312077	0.259893	0.246	0.273328	0.316463	0.235159	0.235909	0.297722	0.287643	0.220114	0.285103	0.193191	0.202533	0.252547	0.238523	0.195355	0.21581	0.22182	0.223263	0.186333	0.24092	0.209275	0.196195	0.291031	0.212747
11.56	0.209858	0.213545	0.244891	0.235738	0.228189	0.17973	0.195622	0.228275	0.256412	0.261907	0.241097	0.212993	0.177091	0.208297	0.339011	0.192276	0.250795	0.193165	0.282666	0.253113	0.315934	0.155623	0.252588	0.283159	0.346752	0.216577	0.284267	0.390468	0.3206	0.250401	0.230667	0.313391	0.355115	0.244571	0.316781	0.214657	0.24379	0.280608	0.283956	0.197329	0.259771	0.208549	0.227397	0.22774	0.210327	0.251905	0.217994	0.363788	0.257875
11.65	0.197866	0.182581	0.185602	0.183232	0.20537	0.237879	0.196773	0.162195	0.230771	0.206252	0.188685	0.220448	0.159382	0.142832	0.217936	0.162869	0.294411	0.173849	0.2968	0.217447	0.198177	0.175075	0.254609	0.245405	0.321256	0.204201	0.246	0.312375	0.297848	0.205764	0.160418	0.297722	0.287643	0.253977	0.285103	0.210754	0.253167	0.28622	0.272598	0.195355	0.233794	0.238884	0.204657	0.177016	0.258129	0.226715	0.249703	0.272841	0.212747
11.75	0.239838	0.213545	0.270669	0.203592	0.21678	0.17973	0.253158	0.192231	0.201467	0.229168	0.146755	0.244942	0.156257	0.17854	0.271209	0.203586	0.283507	0.236091	0.270889	0.276123	0.201049	0.175075	0.191967	0.209748	0.346752	0.25783	0.262401	0.282005	0.227523	0.283062	0.209697	0.348213	0.390627	0.263384	0.335416	0.253686	0.262543	0.299315	0.302887	0.217062	0.279753	0.246467	0.24807	0.22774	0.267689	0.271283	0.25763	0.343578	0.257875
11.84	0.188872	0.172972	0.232002	0.144657	0.174565	0.180788	0.155347	0.173008	0.189562	0.186609	0.188685	0.191694	0.168757	0.205321	0.217936	0.162869	0.225715	0.241457	0.2862	0.196738	0.215409	0.157568	0.181863	0.20765	0.312077	0.157792	0.275521	0.312375	0.251309	0.215563	0.198164	0.329061	0.367544	0.237046	0.301874	0.210754	0.236289	0.303057	0.272598	0.195355	0.251778	0.204757	0.260473	0.204966	0.24092	0.244155	0.231867	0.345599	0.212747
11.94	0.224848	0.2018	0.266802	0.212164	0.154028	0.209333	0.207129	0.248699	0.255496	0.206252	0.141513	0.249202	0.112505	0.187467	0.235371	0.162869	0.294411	0.202824	0.3074	0.217447	0.241258	0.175075	0.17277	0.217089	0.321256	0.204201	0.295201	0.331898	0.260617	0.166571	0.2076	0.313391	0.351564	0.253977	0.335416	0.228317	0.270045	0.319893	0.272598	0.213115	0.251778	0.22182	0.260473	0.204966	0.24092	0.279034	0.231867	0.30922	0.232087
12.04	0.224848	0.249848	0.232002	0.163945	0.20537	0.209333	0.186416	0.173008	0.189562	0.225895	0.150948	0.201278	0.178133	0.214248	0.226653	0.173048	0.206088	0.173849	0.2968	0.227802	0.180944	0.14006	0.20005	0.198211	0.257005	0.232047	0.246	0.302613	0.297848	0.215563	0.198164	0.313391	0.351564	0.270909	0.352186	0.228317	0.253167	0.319893	0.272598	0.213115	0.30573	0.238884	0.260473	0.204966	0.275337	0.261594	0.249703	0.327409	0.251428
12.14	0.215854	0.182581	0.232002	0.212164	0.184833	0.171273	0.217486	0.173008	0.230771	0.235716	0.169816	0.201278	0.187508	0.196394	0.252806	0.14251	0.225715	0.212482	0.2756	0.248511	0.249875	0.192583	0.300074	0.169896	0.284541	0.222765	0.23616	0.185472	0.307155	0.195966	0.188728	0.344731	0.367544	0.270909	0.352186	0.24588	0.270045	0.33673	0.306673	0.230875	0.269762	0.238884	0.260473	0.242233	0.275337	0.279034	0.285374	0.291031	0.232087
12.24	0.197866	0.182581	0.278402	0.221808	0.215639	0.218848	0.186416	0.21626	0.222529	0.19643	0.132079	0.220448	0.206259	0.17854	0.165631	0.15269	0.225715	0.183507	0.318	0.207092	0.241258	0.113799	0.236422	0.198211	0.257005	0.194919	0.1968	0.34166	0.297848	0.264554	0.188728	0.3604	0.351564	0.253977	0.335416	0.263443	0.270045	0.319893	0.32371	0.230875	0.287746	0.238884	0.260473	0.223599	0.275337	0.279034	0.30321	0.327409	0.232087
12.34	0.20686	0.2018	0.290002	0.20252	0.195102	0.209333	0.227842	0.151382	0.189562	0.225895	0.188685	0.172524	0.196883	0.187467	0.244088	0.193407	0.245343	0.164191	0.265	0.217447	0.215409	0.192583	0.17277	0.245405	0.330435	0.259893	0.22632	0.234281	0.242001	0.195966	0.169855	0.407409	0.399505	0.287841	0.368957	0.263443	0.270045	0.353566	0.289635	0.230875	0.287746	0.238884	0.260473	0.242233	0.292546	0.296473	0.249703	0.30922	0.212747
12.44	0.260824	0.182581	0.266802	0.173589	0.174565	0.199818	0.196773	0.227073	0.247255	0.186609	0.207553	0.201278	0.206259	0.241029	0.287675	0.173048	0.255156	0.241457	0.2332	0.248511	0.258491	0.253859	0.218236	0.169896	0.275362	0.259893	0.23616	0.292851	0.20477	0.235159	0.217037	0.407409	0.431465	0.304773	0.402499	0.281006	0.286922	0.33673	0.357785	0.230875	0.287746	0.255947	0.260473	0.204966	0.275337	0.313913	0.30321	0.30922	0.251428
12.54	0.161891	0.134533	0.266802	0.231451	0.225907	0.209333	0.196773	0.21626	0.18132	0.225895	0.169816	0.182109	0.178133	0.232102	0.217936	0.244303	0.26497	0.164191	0.265	0.217447	0.249875	0.148814	0.218236	0.14158	0.266184	0.204201	0.23616	0.273328	0.232694	0.225361	0.254782	0.37607	0.415485	0.287841	0.402499	0.281006	0.270045	0.353566	0.32371	0.248634	0.30573	0.238884	0.297684	0.223599	0.258129	0.296473	0.249703	0.327409	0.232087
12.64	0.228936	0.148511	0.221456	0.157808	0.158695	0.198953	0.216544	0.1966	0.179821	0.187501	0.188685	0.18298	0.178985	0.186656	0.237748	0.203586	0.223039	0.219506	0.250545	0.178853	0.18016	0.151202	0.181863	0.128709	0.233641	0.227828	0.250473	0.257354	0.169232	0.160336	0.145835	0.341882	0.377714	0.307851	0.350662	0.25546	0.276182	0.33673	0.325259	0.226031	0.277937	0.248191	0.270621	0.203272	0.265951	0.269521	0.243217	0.297645	0.210988
12.75	0.25183	0.182581	0.266802	0.231451	0.266981	0.171273	0.227842	0.237886	0.263738	0.245538	0.264158	0.201278	0.215634	0.241029	0.226653	0.213765	0.26497	0.193165	0.2756	0.258866	0.206793	0.157568	0.190956	0.122702	0.330435	0.204201	0.285361	0.253804	0.269924	0.235159	0.217037	0.37607	0.447445	0.321705	0.41927	0.281006	0.3038	0.370403	0.340748	0.284153	0.30573	0.22182	0.316289	0.260866	0.292546	0.348792	0.267538	0.30922	0.270769
12.85	0.242836	0.240238	0.394403	0.192876	0.20537	0.228363	0.207129	0.205447	0.214287	0.216073	0.24529	0.182109	0.234385	0.214248	0.252806	0.254483	0.215902	0.202824	0.2226	0.279575	0.172327	0.157568	0.190956	0.217089	0.201932	0.222765	0.21648	0.224519	0.260617	0.186168	0.254782	0.423078	0.447445	0.321705	0.41927	0.298569	0.337556	0.370403	0.374822	0.248634	0.323714	0.255947	0.316289	0.223599	0.344172	0.296473	0.285374	0.363788	0.251428
12.95	0.22076	0.174719	0.348003	0.175342	0.14936	0.216253	0.188299	0.17694	0.202299	0.187501	0.180108	0.217834	0.153416	0.186656	0.245673	0.203586	0.205196	0.193165	0.221636	0.235332	0.227159	0.159159	0.214929	0.180192	0.283707	0.244704	0.223637	0.230731	0.220001	0.231596	0.171571	0.370372	0.392241	0.338637	0.381154	0.287392	0.291525	0.367342	0.325259	0.226031	0.294286	0.263703	0.287535	0.220212	0.297239	0.332938	0.275646	0.281109	0.210988
13.06	0.228936	0.183455	0.316366	0.131506	0.270715	0.224903	0.178884	0.16711	0.187314	0.241073	0.240144	0.243974	0.204554	0.170425	0.285298	0.138809	0.214117	0.175605	0.269818	0.188266	0.211493	0.175075	0.19013	0.171612	0.216952	0.151885	0.250473	0.212983	0.203078	0.222689	0.102942	0.384617	0.421296	0.307851	0.3964	0.287392	0.276182	0.367342	0.356236	0.242176	0.310635	0.248191	0.321363	0.237151	0.281595	0.317084	0.29186	0.281109	0.228571
13.17	0.261642	0.218398	0.253093	0.122739	0.20537	0.259504	0.188299	0.1966	0.172329	0.205359	0.205838	0.226547	0.213077	0.154194	0.190199	0.16657	0.205196	0.166825	0.183091	0.225919	0.187994	0.206907	0.140531	0.120128	0.216952	0.160323	0.178909	0.18636	0.253847	0.133613	0.171571	0.398862	0.435823	0.307851	0.411646	0.303359	0.291525	0.367342	0.387213	0.258321	0.294286	0.248191	0.321363	0.25409	0.281595	0.285375	0.29186	0.314181	0.246153
13.28	0.188872	0.259457	0.324803	0.231451	0.20537	0.218848	0.196773	0.205447	0.197804	0.275002	0.216987	0.316295	0.215634	0.232102	0.33998	0.254483	0.235529	0.22214	0.2438	0.165674	0.198177	0.183829	0.254609	0.254843	0.284541	0.232047	0.1968	0.156187	0.214078	0.156773	0.245346	0.470087	0.527346	0.389432	0.452811	0.36882	0.337556	0.420912	0.425935	0.284153	0.359683	0.307136	0.334894	0.279499	0.378589	0.366232	0.321046	0.30922	0.270769
13.38	0.28617	0.244606	0.28473	0.263013	0.252045	0.216253	0.235374	0.23592	0.202299	0.205359	0.197261	0.200407	0.238647	0.17854	0.285298	0.249856	0.214117	0.131704	0.240909	0.207092	0.20366	0.151202	0.206663	0.231676	0.258674	0.177199	0.241528	0.230731	0.203078	0.169243	0.171571	0.427352	0.464878	0.338637	0.426893	0.335291	0.322212	0.397953	0.387213	0.258321	0.343333	0.263703	0.287535	0.27103	0.328527	0.364646	0.308075	0.281109	0.246153
13.49	0.204407	0.253342	0.316366	0.227945	0.14936	0.276804	0.207129	0.21626	0.202299	0.214287	0.240144	0.235261	0.170462	0.227233	0.229823	0.249856	0.223039	0.219506	0.240909	0.197679	0.211493	0.103454	0.239729	0.111548	0.275362	0.210952	0.1968	0.195234	0.203078	0.178151	0.171571	0.455842	0.450351	0.338637	0.457385	0.351257	0.383586	0.428565	0.402702	0.322901	0.359683	0.279215	0.321363	0.287969	0.328527	0.364646	0.308075	0.281109	0.246153
13.6	0.269818	0.176175	0.270669	0.176803	0.239598	0.182374	0.22439	0.171206	0.164836	0.155507	0.133652	0.151758	0.218759	0.193419	0.2252	0.203586	0.21263	0.193165	0.229666	0.181206	0.150786	0.18237	0.15913	0.165176	0.237117	0.201107	0.205	0.178965	0.209424	0.138809	0.204455	0.417855	0.426138	0.310417	0.41927	0.321986	0.295361	0.406882	0.369143	0.221995	0.314722	0.255947	0.310087	0.248444	0.315491	0.319726	0.297265	0.287999	0.257875
13.72	0.22076	0.244606	0.28473	0.201643	0.24271	0.276804	0.216544	0.26541	0.202299	0.250002	0.197261	0.217834	0.24717	0.154194	0.174349	0.240602	0.223039	0.131704	0.250545	0.207092	0.234992	0.143244	0.214929	0.14587	0.233641	0.210952	0.1968	0.212983	0.220001	0.195966	0.171571	0.455842	0.493933	0.369422	0.472631	0.367223	0.383586	0.459177	0.402702	0.306756	0.376032	0.294726	0.338277	0.25409	0.297239	0.364646	0.340503	0.330716	0.246153
13.83	0.204407	0.227134	0.263639	0.21041	0.22404	0.198953	0.216544	0.22609	0.149851	0.160715	0.222991	0.235261	0.144893	0.186656	0.245673	0.203586	0.223039	0.219506	0.173454	0.178853	0.125329	0.167117	0.181863	0.154451	0.225296	0.126571	0.205746	0.18636	0.194616	0.124706	0.162992	0.498577	0.493933	0.369422	0.503123	0.351257	0.352899	0.489789	0.402702	0.306756	0.376032	0.310238	0.389018	0.27103	0.359816	0.412209	0.340503	0.264573	0.210988
13.94	0.239838	0.216215	0.270669	0.249132	0.282384	0.206161	0.172608	0.171206	0.130495	0.19643	0.290889	0.207668	0.234385	0.230614	0.232465	0.203586	0.278055	0.144874	0.150167	0.215721	0.208229	0.131307	0.242484	0.204504	0.175926	0.216577	0.262401	0.178965	0.116347	0.15514	0.188728	0.443971	0.479406	0.324527	0.447221	0.351257	0.337556	0.491064	0.397539	0.281193	0.389656	0.284385	0.3566	0.263972	0.344172	0.363325	0.297265	0.287999	0.257875
14.06	0.253465	0.297022	0.263639	0.227945	0.24271	0.346005	0.178884	0.21626	0.26224	0.276788	0.257297	0.261401	0.213077	0.26781	0.245673	0.240602	0.258725	0.219506	0.231273	0.254159	0.187994	0.230781	0.206663	0.188773	0.150198	0.185638	0.232582	0.195234	0.236924	0.142521	0.214463	0.541312	0.552043	0.384814	0.548862	0.38319	0.398929	0.474483	0.449167	0.322901	0.392381	0.294726	0.338277	0.304908	0.344172	0.396355	0.308075	0.330716	0.281318
14.17	0.209858	0.23223	0.241669	0.249132	0.282384	0.198232	0.250281	0.279336	0.206045	0.220984	0.21227	0.159745	0.210946	0.200858	0.217936	0.212069	0.155384	0.16902	0.265	0.215721	0.165147	0.131307	0.174286	0.173042	0.175926	0.139228	0.164	0.211504	0.116347	0.179635	0.125818	0.509261	0.506039	0.352746	0.475172	0.365893	0.351621	0.448973	0.397539	0.325592	0.329709	0.284385	0.310087	0.279499	0.329831	0.377858	0.326991	0.257683	0.241758
14.29	0.28617	0.244606	0.316366	0.263013	0.1867	0.216253	0.291864	0.34405	0.179821	0.241073	0.283027	0.226547	0.178985	0.26781	0.269448	0.222094	0.312254	0.193165	0.240909	0.160026	0.219326	0.127328	0.223196	0.171612	0.191919	0.168761	0.241528	0.257354	0.220001	0.169243	0.171571	0.527067	0.552043	0.384814	0.564108	0.415122	0.429616	0.535706	0.449167	0.355192	0.40873	0.32575	0.405932	0.321848	0.391104	0.380501	0.372932	0.330716	0.263736
14.4	0.239838	0.248246	0.299669	0.297351	0.342283	0.285454	0.302063	0.288347	0.171705	0.171876	0.220132	0.239617	0.257823	0.223175	0.2252	0.212069	0.220808	0.177068	0.282666	0.181206	0.208229	0.153191	0.242484	0.173042	0.175926	0.216577	0.278801	0.268447	0.139616	0.122479	0.243773	0.496203	0.532673	0.409186	0.503123	0.380529	0.37975	0.505095	0.440132	0.266394	0.374669	0.327043	0.387609	0.295027	0.372852	0.421457	0.356718	0.287999	0.257875
14.52	0.314787	0.264262	0.406003	0.289314	0.333726	0.237879	0.22439	0.21626	0.185441	0.19643	0.204408	0.311502	0.250011	0.215736	0.268788	0.229034	0.188096	0.177068	0.256166	0.198464	0.24413	0.175075	0.166708	0.173042	0.214171	0.208842	0.287001	0.252177	0.217181	0.146974	0.196591	0.535377	0.519356	0.395076	0.531075	0.4098	0.40788	0.491064	0.425935	0.325592	0.434616	0.270166	0.3566	0.295027	0.401533	0.377858	0.356718	0.272841	0.273992
14.64	0.254828	0.216215	0.290002	0.289314	0.316612	0.261666	0.250281	0.243293	0.130495	0.294645	0.196546	0.279553	0.250011	0.193419	0.363226	0.279931	0.237165	0.177068	0.326833	0.163948	0.100524	0.240729	0.15913	0.220235	0.260064	0.224312	0.205	0.187099	0.162885	0.163305	0.196591	0.600667	0.572623	0.395076	0.531075	0.424436	0.421945	0.533155	0.468528	0.325592	0.374669	0.284385	0.387609	0.295027	0.401533	0.465056	0.371581	0.287999	0.257875
14.76	0.322282	0.200199	0.328669	0.289314	0.290941	0.309242	0.250281	0.315379	0.247255	0.19643	0.290889	0.263579	0.257823	0.252932	0.290581	0.271448	0.228986	0.249505	0.220833	0.22435	0.23695	0.204255	0.151553	0.243832	0.198873	0.170168	0.2542	0.162695	0.170642	0.097983	0.275228	0.548435	0.54599	0.423296	0.559026	0.4098	0.40788	0.533155	0.468528	0.355192	0.41963	0.341262	0.434122	0.310555	0.401533	0.479589	0.386444	0.287999	0.290109
14.88	0.307293	0.280278	0.35767	0.265205	0.308055	0.293384	0.276172	0.279336	0.164836	0.19643	0.21227	0.255592	0.328139	0.297567	0.261523	0.237517	0.147206	0.201214	0.282666	0.198464	0.208229	0.145896	0.181863	0.165176	0.160628	0.232047	0.1804	0.178965	0.155129	0.122479	0.125818	0.561493	0.572623	0.437406	0.54505	0.468343	0.436009	0.589277	0.482726	0.369991	0.41963	0.369701	0.403113	0.34161	0.401533	0.450523	0.371581	0.287999	0.273992
15	0.290573	0.258718	0.348003	0.222549	0.27646	0.263496	0.246962	0.21626	0.240915	0.279535	0.283027	0.280168	0.209144	0.192274	0.241406	0.203586	0.166078	0.230313	0.220154	0.143372	0.0795357	0.168342	0.202847	0.130689	0.162393	0.164218	0.166523	0.142671	0.229114	0.143206	0.159693	0.518301	0.565453	0.442833	0.541825	0.418807	0.428436	0.518046	0.445593	0.355192	0.45652	0.315011	0.400728	0.300999	0.357409	0.389037	0.370438	0.265845	0.223161
15.13	0.314787	0.328326	0.406003	0.281278	0.316612	0.364747	0.336585	0.21626	0.185441	0.245538	0.267303	0.31949	0.210946	0.260371	0.326904	0.271448	0.237165	0.297797	0.282666	0.198464	0.258491	0.211549	0.227329	0.204504	0.168277	0.193372	0.1968	0.203369	0.147373	0.195966	0.165137	0.561493	0.679158	0.479735	0.600953	0.497614	0.520398	0.533155	0.496924	0.443989	0.434616	0.369701	0.449626	0.326083	0.444555	0.479589	0.401308	0.318315	0.306226
15.25	0.262323	0.216215	0.396337	0.369679	0.350841	0.261666	0.327954	0.306369	0.233518	0.311014	0.306612	0.359426	0.265636	0.193419	0.297846	0.279931	0.261699	0.22536	0.309166	0.172577	0.143606	0.248024	0.197018	0.173042	0.160628	0.208842	0.205	0.276582	0.178398	0.195966	0.149409	0.574551	0.58594	0.507955	0.573002	0.526886	0.464139	0.645399	0.511121	0.443989	0.46459	0.312824	0.465131	0.326083	0.415874	0.465056	0.416171	0.318315	0.306226
15.37	0.255981	0.295678	0.374772	0.296733	0.268561	0.344009	0.302727	0.349343	0.228235	0.24176	0.239484	0.339151	0.252415	0.260943	0.315169	0.34453	0.211372	0.178307	0.244615	0.230988	0.152443	0.188543	0.1329	0.137949	0.204757	0.242757	0.166523	0.202743	0.193315	0.0904458	0.11614	0.602676	0.565453	0.455857	0.567626	0.432317	0.467385	0.56985	0.498016	0.368853	0.442686	0.328137	0.429351	0.358332	0.383884	0.429283	0.411598	0.251853	0.267793
15.5	0.366676	0.280894	0.356926	0.252223	0.315954	0.2269	0.374426	0.29112	0.272614	0.27198	0.239484	0.317032	0.245203	0.17854	0.214583	0.281888	0.22647	0.274889	0.236461	0.167267	0.238607	0.188543	0.230826	0.166991	0.183575	0.199917	0.174093	0.172707	0.150356	0.203503	0.130658	0.602676	0.614623	0.455857	0.541825	0.432317	0.493351	0.543948	0.498016	0.355192	0.442686	0.367513	0.429351	0.329666	0.410358	0.429283	0.384158	0.321813	0.28267
15.63	0.292303	0.336334	0.425337	0.289314	0.299498	0.301313	0.310694	0.342412	0.206045	0.220984	0.33806	0.311502	0.335952	0.35708	0.246994	0.313862	0.278055	0.201214	0.247333	0.241608	0.208229	0.248024	0.242484	0.251697	0.267713	0.255252	0.1394	0.138291	0.201668	0.0898177	0.173	0.679015	0.652524	0.507955	0.670831	0.541522	0.548528	0.631368	0.596308	0.399591	0.539524	0.38392	0.449626	0.372666	0.415874	0.508655	0.445897	0.318315	0.354578
15.75	0.325165	0.243934	0.410465	0.281896	0.331752	0.322051	0.286794	0.332708	0.215555	0.309755	0.319312	0.331778	0.360592	0.329613	0.288346	0.219247	0.256666	0.185736	0.309846	0.151337	0.285003	0.195276	0.216837	0.196033	0.183575	0.149938	0.166523	0.157689	0.150356	0.113057	0.188728	0.65089	0.614623	0.455857	0.619229	0.513376	0.519316	0.582802	0.550439	0.423498	0.470354	0.393764	0.50091	0.343999	0.45007	0.482943	0.439037	0.293829	0.28267
15.88	0.339002	0.258718	0.330157	0.267059	0.418639	0.285454	0.310694	0.349343	0.152157	0.234205	0.326569	0.302286	0.324533	0.233476	0.28164	0.266228	0.234019	0.170877	0.187538	0.191162	0.198839	0.289548	0.153884	0.174252	0.211817	0.178498	0.257354	0.180216	0.107397	0.135669	0.159693	0.626783	0.676085	0.520979	0.619229	0.513376	0.506334	0.543948	0.589756	0.409836	0.484188	0.40689	0.429351	0.372666	0.463308	0.456113	0.452757	0.279837	0.28267
16.01	0.276242	0.274558	0.364575	0.254872	0.286051	0.258268	0.295899	0.32439	0.229593	0.210461	0.229117	0.25331	0.194205	0.235928	0.317564	0.276295	0.238333	0.158672	0.249857	0.177508	0.129246	0.187581	0.162378	0.14158	0.170462	0.258567	0.210858	0.23707	0.126319	0.104982	0.161766	0.604398	0.582135	0.495861	0.563019	0.476706	0.506334	0.565225	0.523291	0.393248	0.475295	0.365638	0.438552	0.385975	0.430214	0.423533	0.433157	0.285834	0.276294
16.15	0.332083	0.30307	0.383696	0.252223	0.371246	0.344009	0.358493	0.307755	0.297973	0.309755	0.22497	0.324405	0.295686	0.206008	0.261523	0.250568	0.264215	0.230313	0.220154	0.254883	0.192211	0.222211	0.181863	0.232336	0.141211	0.221337	0.174093	0.187725	0.193315	0.180892	0.130658	0.711158	0.663792	0.534004	0.632129	0.540396	0.558265	0.699362	0.537333	0.437159	0.52569	0.380639	0.400728	0.372666	0.50302	0.496358	0.452757	0.293829	0.297548
16.28	0.276736	0.258718	0.517543	0.385752	0.331752	0.322051	0.366459	0.415885	0.202875	0.27198	0.420912	0.376015	0.281262	0.274677	0.341992	0.3367	0.294411	0.230313	0.236461	0.191162	0.139188	0.141407	0.244816	0.181512	0.148272	0.249897	0.227077	0.15018	0.200474	0.188429	0.123399	0.674997	0.70067	0.586102	0.683732	0.594435	0.545282	0.608704	0.602861	0.464481	0.52569	0.420015	0.457975	0.415666	0.50302	0.509773	0.425318	0.307821	0.297548
16.41	0.449696	0.391773	0.410465	0.289314	0.394942	0.395244	0.446124	0.299437	0.228235	0.31731	0.181427	0.228558	0.245203	0.398282	0.274934	0.313209	0.324607	0.245172	0.203846	0.215058	0.225351	0.282814	0.216837	0.181512	0.155333	0.214197	0.211939	0.187725	0.157516	0.10552	0.203245	0.747318	0.737547	0.534004	0.696633	0.567416	0.545282	0.712313	0.66839	0.478143	0.484188	0.393764	0.486598	0.401332	0.476545	0.523188	0.439037	0.335804	0.312425
16.54	0.269818	0.315742	0.406003	0.316868	0.396071	0.326233	0.377271	0.293496	0.194271	0.266584	0.309982	0.314925	0.247778	0.235928	0.30511	0.276295	0.182255	0.220761	0.257428	0.266262	0.307728	0.206339	0.253309	0.269676	0.118012	0.271826	0.175715	0.146426	0.219397	0.146974	0.188728	0.671553	0.673451	0.568426	0.706769	0.539431	0.566611	0.601303	0.5598	0.431304	0.462449	0.390014	0.491709	0.346047	0.46709	0.548102	0.433157	0.285834	0.331553
16.68	0.359757	0.315742	0.339717	0.261761	0.352063	0.305844	0.281104	0.386179	0.229593	0.308676	0.330198	0.301233	0.421893	0.369833	0.280203	0.290837	0.231323	0.227659	0.219571	0.1923	0.172327	0.175075	0.30527	0.168547	0.150794	0.152488	0.210858	0.111562	0.199452	0.146974	0.168507	0.727516	0.673451	0.58052	0.622915	0.602155	0.494278	0.67346	0.596308	0.443989	0.513832	0.341262	0.465131	0.425904	0.46709	0.523188	0.458637	0.298826	0.303924
16.82	0.311328	0.347422	0.472927	0.326406	0.355448	0.358648	0.358493	0.357661	0.278954	0.28709	0.348341	0.427625	0.324533	0.33648	0.261523	0.34453	0.317058	0.245172	0.220154	0.262848	0.265119	0.303015	0.202847	0.261378	0.162393	0.107099	0.1968	0.172707	0.100237	0.128132	0.152434	0.735265	0.70067	0.534004	0.735334	0.580925	0.62318	0.686411	0.681495	0.45082	0.539524	0.525019	0.629715	0.472999	0.476545	0.523188	0.493917	0.349796	0.357057
16.95	0.308363	0.32947	0.497147	0.289314	0.359398	0.339826	0.273706	0.370732	0.188384	0.19643	0.336937	0.424465	0.294655	0.331575	0.317564	0.290837	0.273382	0.303546	0.219571	0.236677	0.227718	0.175075	0.272795	0.195515	0.183575	0.212157	0.231943	0.153398	0.146264	0.160972	0.188728	0.693938	0.707694	0.556332	0.658852	0.58961	0.578667	0.649407	0.584139	0.456675	0.526678	0.463142	0.491709	0.399285	0.503965	0.585473	0.471377	0.272841	0.303924
17.09	0.263394	0.453021	0.406003	0.35131	0.366732	0.271861	0.362476	0.355285	0.23548	0.350768	0.458234	0.356003	0.294655	0.261434	0.280203	0.385359	0.203284	0.255254	0.272571	0.207092	0.190791	0.218844	0.194853	0.316869	0.163906	0.192267	0.161657	0.209179	0.172858	0.202965	0.195468	0.716323	0.764766	0.568426	0.718748	0.602155	0.590722	0.67346	0.584139	0.456675	0.500986	0.426578	0.465131	0.439213	0.491674	0.560559	0.509597	0.324811	0.372997
17.23	0.340484	0.514796	0.488861	0.261761	0.41074	0.33303	0.421656	0.378455	0.241367	0.273599	0.411063	0.321772	0.421893	0.28694	0.342471	0.327192	0.252352	0.144874	0.287714	0.214489	0.172327	0.23135	0.207844	0.24945	0.196687	0.218787	0.203829	0.202207	0.179506	0.17497	0.175247	0.727516	0.639207	0.665179	0.658852	0.68997	0.614834	0.721564	0.584139	0.520102	0.55237	0.463142	0.531578	0.425904	0.442506	0.573016	0.509597	0.311818	0.317739
17.37	0.28181	0.4036	0.471737	0.411469	0.342283	0.323515	0.359024	0.360434	0.291211	0.30774	0.37108	0.338659	0.343765	0.315421	0.319639	0.271448	0.307496	0.257554	0.183733	0.234705	0.206793	0.233434	0.254609	0.276867	0.14686	0.210389	0.1968	0.182218	0.20477	0.124112	0.245346	0.679015	0.681821	0.632122	0.659651	0.632263	0.6076	0.67346	0.567913	0.497268	0.503556	0.455016	0.508543	0.409932	0.470368	0.604573	0.487514	0.327409	0.283662
17.52	0.327636	0.308878	0.464004	0.337533	0.264047	0.400995	0.429053	0.455691	0.341447	0.336737	0.431279	0.431311	0.314746	0.331575	0.386058	0.349005	0.273382	0.269052	0.280143	0.236677	0.289264	0.281371	0.285785	0.269676	0.144237	0.271826	0.203829	0.181289	0.192803	0.139976	0.222429	0.772286	0.673451	0.604708	0.742706	0.677425	0.626889	0.745616	0.681495	0.520102	0.629445	0.511893	0.558157	0.465832	0.516257	0.560559	0.535077	0.311818	0.345368
17.66	0.250545	0.281422	0.513719	0.323756	0.440079	0.346623	0.347681	0.440244	0.253142	0.364799	0.323459	0.472388	0.415196	0.363457	0.280203	0.436256	0.259362	0.289748	0.386142	0.281054	0.221564	0.243855	0.298775	0.364062	0.288475	0.265196	0.161657	0.139453	0.226045	0.125978	0.202208	0.783479	0.821838	0.665179	0.69479	0.740149	0.651	0.769668	0.693665	0.520102	0.616599	0.487517	0.558157	0.412594	0.553133	0.548102	0.522337	0.324811	0.345368
17.8	0.257826	0.397194	0.479471	0.347177	0.417586	0.367919	0.393545	0.353225	0.225276	0.327383	0.333343	0.466455	0.331264	0.321372	0.412625	0.346096	0.268241	0.33482	0.303866	0.248511	0.183816	0.204255	0.266733	0.295744	0.214171	0.198013	0.14432	0.201742	0.142719	0.11758	0.251637	0.741693	0.681821	0.677273	0.704373	0.690806	0.618852	0.695908	0.692854	0.42623	0.62345	0.500518	0.558157	0.447199	0.516257	0.558068	0.499405	0.315283	0.348131
17.95	0.323781	0.377975	0.479471	0.379323	0.451814	0.380606	0.421163	0.346016	0.258244	0.275002	0.301895	0.440896	0.368766	0.374934	0.2499	0.305379	0.307496	0.270432	0.325066	0.207092	0.281468	0.245106	0.303105	0.276867	0.22029	0.222765	0.20992	0.195234	0.17995	0.143708	0.232764	0.793925	0.735089	0.620834	0.704373	0.632263	0.630104	0.695908	0.658779	0.544627	0.61146	0.500518	0.545753	0.472043	0.539202	0.569694	0.511296	0.303157	0.361025
18.1	0.359757	0.365162	0.471737	0.24431	0.342283	0.355232	0.379737	0.403686	0.24176	0.327383	0.352211	0.357828	0.425018	0.404691	0.21503	0.318952	0.320581	0.33482	0.2756	0.289929	0.258491	0.233434	0.284919	0.289452	0.257005	0.198013	0.24928	0.175711	0.186155	0.0849186	0.195018	0.793925	0.756395	0.620834	0.782637	0.702515	0.66386	0.651011	0.692854	0.556467	0.539524	0.466392	0.595367	0.521732	0.48184	0.592947	0.558858	0.291031	0.399706
18.25	0.276242	0.391245	0.505433	0.427083	0.381402	0.299047	0.46604	0.471138	0.312012	0.308676	0.377369	0.349157	0.415196	0.299692	0.386058	0.428985	0.406568	0.282849	0.257428	0.244073	0.307728	0.368909	0.376717	0.350578	0.170462	0.251937	0.224915	0.223125	0.186155	0.188967	0.215689	0.761094	0.810424	0.749838	0.82656	0.715059	0.747445	0.745616	0.754513	0.596214	0.64229	0.585021	0.624604	0.51907	0.528549	0.6353	0.586037	0.389773	0.414442
18.39	0.331651	0.414411	0.427754	0.325479	0.365815	0.434128	0.433677	0.39873	0.231801	0.356029	0.400955	0.407349	0.363297	0.312445	0.359594	0.369	0.355747	0.193165	0.245125	0.252394	0.231565	0.229787	0.306894	0.247764	0.240942	0.179836	0.22755	0.122021	0.17452	0.195966	0.235909	0.734511	0.62922	0.656108	0.733722	0.713491	0.675111	0.662937	0.702792	0.521688	0.573244	0.586544	0.5349	0.465832	0.483991	0.566787	0.546224	0.284209	0.302197
18.55	0.407725	0.390788	0.610939	0.501478	0.390203	0.44404	0.331407	0.475772	0.291211	0.445241	0.377369	0.536743	0.350015	0.303518	0.371944	0.33931	0.268241	0.315504	0.2968	0.289929	0.26998	0.373494	0.284919	0.220235	0.152979	0.315584	0.19024	0.214757	0.198565	0.215563	0.163564	0.814818	0.799009	0.699849	0.771456	0.796183	0.731371	0.819376	0.726928	0.568307	0.647429	0.580146	0.558157	0.534154	0.550674	0.6162	0.570749	0.339536	0.386812
18.7	0.353761	0.422819	0.525871	0.392182	0.424432	0.393293	0.462588	0.482981	0.346156	0.39286	0.522027	0.434506	0.23126	0.291616	0.348697	0.427531	0.399091	0.276871	0.2544	0.283026	0.338911	0.215926	0.218236	0.245405	0.250886	0.241329	0.20336	0.201742	0.20477	0.163305	0.264219	0.835711	0.767049	0.699849	0.749095	0.784475	0.720119	0.75203	0.78372	0.544627	0.61146	0.557395	0.607771	0.521732	0.665398	0.709211	0.59453	0.351662	0.348131
18.85	0.305794	0.339537	0.479471	0.437186	0.45866	0.450383	0.414258	0.446938	0.285716	0.268454	0.276737	0.492014	0.356265	0.416594	0.43006	0.447889	0.444888	0.386331	0.2968	0.303736	0.338911	0.285957	0.400099	0.176188	0.281481	0.32796	0.17712	0.214757	0.229591	0.137176	0.358582	0.856603	0.852277	0.745001	0.715553	0.761057	0.798882	0.75203	0.829153	0.556467	0.62345	0.511893	0.595367	0.534154	0.619509	0.651079	0.642092	0.351662	0.386812
19	0.376621	0.396393	0.471254	0.355615	0.449247	0.404394	0.420731	0.405488	0.221499	0.331476	0.365576	0.485225	0.339858	0.223175	0.354146	0.356276	0.349613	0.25353	0.2915	0.297695	0.242335	0.322795	0.267112	0.265462	0.195048	0.266854	0.2214	0.237942	0.180337	0.0857351	0.271296	0.812859	0.759059	0.698438	0.78613	0.746422	0.68566	0.778688	0.745385	0.643785	0.573244	0.533222	0.546528	0.50077	0.537768	0.686685	0.523929	0.284209	0.362636
19.16	0.399106	0.34234	0.543755	0.48219	0.436411	0.374659	0.420731	0.371697	0.293615	0.282368	0.566054	0.455273	0.427753	0.368239	0.332352	0.407172	0.27601	0.31993	0.33125	0.232979	0.23695	0.300911	0.244379	0.259563	0.200785	0.307462	0.22755	0.176931	0.215241	0.183718	0.117955	0.734511	0.739084	0.698438	0.744203	0.702515	0.748952	0.778688	0.724089	0.621585	0.595724	0.543887	0.651183	0.570644	0.537768	0.632186	0.568519	0.363788	0.302197
19.32	0.241712	0.390387	0.485754	0.283287	0.404322	0.297348	0.537241	0.473069	0.376033	0.411275	0.495297	0.587062	0.357437	0.407295	0.359594	0.324465	0.368014	0.422549	0.298125	0.265337	0.328499	0.306382	0.267112	0.395243	0.189312	0.301661	0.289051	0.219638	0.238511	0.159222	0.271296	0.87162	0.808997	0.730185	0.712758	0.801306	0.770049	0.757642	0.702792	0.654885	0.618204	0.586544	0.616298	0.558999	0.559279	0.653985	0.546224	0.375157	0.374724
19.48	0.497664	0.518915	0.580005	0.398611	0.362821	0.501131	0.538536	0.526233	0.390113	0.432146	0.478001	0.3131	0.46877	0.351129	0.28477	0.488607	0.333666	0.437842	0.416933	0.303736	0.292957	0.303464	0.363726	0.327206	0.214171	0.204201	0.19024	0.240789	0.20477	0.163305	0.2076	0.898389	0.83097	0.722425	0.84972	0.936686	0.877645	0.886722	0.806436	0.674864	0.695386	0.602897	0.632578	0.608687	0.619509	0.720837	0.59453	0.363788	0.464175
19.63	0.264527	0.367423	0.620946	0.323351	0.4047	0.464563	0.438626	0.489766	0.252103	0.369751	0.421765	0.473596	0.408106	0.262559	0.358953	0.35927	0.409867	0.38065	0.286823	0.310639	0.253423	0.21112	0.390471	0.349785	0.232168	0.267536	0.219953	0.103359	0.235431	0.224785	0.27199	0.866435	0.770809	0.727073	0.730022	0.764501	0.764464	0.762594	0.741627	0.595468	0.624155	0.552042	0.590989	0.537077	0.597239	0.697584	0.619011	0.342389	0.409566
19.8	0.297924	0.330328	0.500254	0.464108	0.487754	0.463863	0.46604	0.32439	0.345126	0.31306	0.542468	0.431311	0.427753	0.312445	0.332352	0.362638	0.355747	0.368222	0.43725	0.310639	0.274647	0.311853	0.36941	0.259563	0.240942	0.382877	0.25215	0.183032	0.238511	0.23271	0.294887	0.793272	0.799009	0.70902	0.78613	0.834236	0.748952	0.78921	0.798627	0.710383	0.606964	0.607873	0.639555	0.593936	0.645322	0.697584	0.579667	0.386525	0.423076
19.96	0.427212	0.360358	0.543755	0.421917	0.378651	0.457916	0.595496	0.446037	0.355428	0.294645	0.471711	0.485225	0.375016	0.412874	0.332352	0.413534	0.325079	0.422549	0.404125	0.265337	0.420048	0.306382	0.295528	0.265462	0.189312	0.365474	0.264451	0.23184	0.17452	0.183718	0.324376	0.910794	0.87891	0.772515	0.702277	0.85619	0.822792	0.736596	0.830572	0.654885	0.685645	0.650531	0.581413	0.652165	0.645322	0.741183	0.624256	0.35242	0.435164
20.12	0.269818	0.333507	0.491298	0.431135	0.543627	0.47016	0.414258	0.451602	0.237558	0.387083	0.49391	0.422854	0.325382	0.44635	0.364081	0.293403	0.329048	0.414738	0.236941	0.353275	0.268628	0.329554	0.288842	0.327576	0.237567	0.202017	0.173647	0.200976	0.20258	0.138329	0.299744	0.838783	0.780209	0.727073	0.779348	0.805825	0.784321	0.732882	0.861891	0.679043	0.634734	0.632339	0.547212	0.624763	0.647852	0.65655	0.619011	0.353088	0.398189
20.29	0.269818	0.588584	0.659756	0.409862	0.590439	0.3925	0.51135	0.500102	0.334824	0.478798	0.353784	0.533148	0.486349	0.284548	0.44132	0.419896	0.404815	0.344076	0.3975	0.310639	0.183098	0.39392	0.312577	0.407041	0.229469	0.359673	0.2583	0.207436	0.162885	0.251081	0.271296	0.812859	0.799009	0.941833	0.890948	0.933027	0.801695	0.78921	0.819924	0.654885	0.719365	0.618538	0.627926	0.675457	0.6023	0.730284	0.679994	0.443367	0.495603
20.45	0.285689	0.463519	0.586829	0.419789	0.350337	0.458966	0.554375	0.477045	0.295736	0.427524	0.416216	0.456682	0.4798	0.383336	0.348697	0.46705	0.254002	0.482914	0.511294	0.426367	0.248354	0.236867	0.379773	0.31092	0.280762	0.278456	0.272048	0.212461	0.169729	0.219021	0.327498	0.801913	0.799009	0.846592	0.779348	0.867812	0.873674	0.792305	0.751649	0.710383	0.67705	0.632339	0.623822	0.569959	0.597239	0.677067	0.598027	0.363788	0.398189
20.62	0.201041	0.350465	0.580005	0.363061	0.368458	0.492548	0.493455	0.413439	0.252103	0.427524	0.405117	0.43413	0.386046	0.393839	0.307674	0.407172	0.386775	0.505639	0.430235	0.389821	0.415613	0.365599	0.320935	0.46638	0.264564	0.223857	0.185224	0.31582	0.169729	0.259367	0.321947	0.903305	0.85541	0.866511	0.818809	0.94013	0.824033	0.792305	0.851869	0.68949	0.751102	0.602227	0.623822	0.635724	0.556748	0.707843	0.629502	0.395887	0.455073
20.79	0.259237	0.412645	0.593652	0.499209	0.453022	0.408591	0.536099	0.527929	0.392698	0.329309	0.61045	0.501787	0.601129	0.388587	0.302546	0.568844	0.346366	0.414738	0.380353	0.274093	0.299039	0.334703	0.438611	0.283159	0.302359	0.278456	0.260471	0.223945	0.153304	0.26513	0.333049	0.912522	0.84601	0.846592	0.779348	0.857481	0.89353	0.831921	0.771693	0.741724	0.761681	0.632339	0.623822	0.690528	0.668098	0.707843	0.660977	0.363788	0.43232
20.96	0.38621	0.412645	0.634594	0.448154	0.525506	0.31344	0.530007	0.464323	0.213318	0.404415	0.405117	0.513063	0.45774	0.435848	0.348697	0.389209	0.352139	0.448826	0.461411	0.341093	0.29397	0.360449	0.34768	0.371994	0.140381	0.338516	0.277836	0.229687	0.290182	0.167147	0.316396	0.811131	0.82721	0.756952	0.749753	0.867812	0.833961	0.732882	0.821803	0.762617	0.67705	0.622302	0.645711	0.712449	0.617484	0.789912	0.660977	0.417286	0.477827
21.13	0.423244	0.42395	0.566358	0.448154	0.501345	0.520534	0.542191	0.445242	0.344217	0.28309	0.36627	0.439768	0.341926	0.367583	0.307674	0.526929	0.305957	0.363606	0.554941	0.420276	0.273696	0.339852	0.331633	0.383098	0.264564	0.343975	0.283624	0.367499	0.246381	0.207493	0.399658	0.857218	0.780209	0.886431	0.808944	0.929799	0.963027	0.802209	0.841847	0.731277	0.719365	0.682524	0.700432	0.602842	0.668098	0.748877	0.650486	0.417286	0.398189
21.3	0.314787	0.453784	0.64445	0.433971	0.393626	0.322458	0.454533	0.486585	0.329673	0.39286	0.455988	0.521833	0.463561	0.510823	0.358383	0.463724	0.338028	0.434622	0.376889	0.373917	0.378163	0.369604	0.212174	0.277916	0.311057	0.324866	0.218667	0.216927	0.274061	0.293949	0.277849	0.783479	0.772376	0.780746	0.801271	0.790329	0.825136	0.738935	0.757217	0.72025	0.629445	0.635127	0.661519	0.672869	0.6023	0.668518	0.663892	0.414314	0.51575
21.48	0.169297	0.406992	0.511769	0.48219	0.465103	0.408591	0.432534	0.585175	0.213318	0.387083	0.460612	0.479234	0.397076	0.498862	0.441	0.455075	0.317502	0.409056	0.374117	0.438549	0.344655	0.345002	0.454658	0.355337	0.232168	0.322136	0.248895	0.235429	0.257332	0.230548	0.327498	0.848	0.83661	0.876471	0.868135	0.981454	0.913386	0.841824	0.871913	0.731277	0.751102	0.622302	0.689488	0.712449	0.668098	0.759136	0.629502	0.427986	0.455073
21.65	0.389737	0.373704	0.605783	0.433971	0.581882	0.422895	0.489055	0.564679	0.238097	0.387404	0.46647	0.436636	0.411476	0.347161	0.401971	0.66731	0.457973	0.504377	0.424	0.437195	0.30636	0.452278	0.429399	0.498151	0.234568	0.28877	0.174934	0.238619	0.21201	0.272175	0.304061	0.844416	0.834521	0.808965	0.819905	0.907415	0.834513	0.748288	0.851869	0.779448	0.739348	0.77732	0.640847	0.714276	0.6023	0.755716	0.753071	0.454735	0.51575
21.83	0.269818	0.416413	0.554227	0.48219	0.593291	0.380606	0.46604	0.426513	0.370882	0.431055	0.345922	0.31949	0.567733	0.27277	0.358383	0.548551	0.447069	0.354137	0.382777	0.494721	0.287212	0.301519	0.414244	0.44047	0.239667	0.278456	0.235067	0.379622	0.232694	0.201409	0.429879	0.896648	0.816765	0.752526	0.819905	0.8879	0.909525	0.795056	0.918126	0.789315	0.749339	0.748881	0.651183	0.745331	0.726584	0.755716	0.604439	0.424419	0.483515
22.01	0.379744	0.42709	0.721784	0.364322	0.473492	0.354175	0.535084	0.60673	0.247255	0.46925	0.613225	0.404687	0.484396	0.406675	0.314796	0.424138	0.376192	0.391697	0.559444	0.362412	0.416458	0.36474	0.353623	0.409008	0.209071	0.28877	0.2132	0.238619	0.299916	0.21774	0.251637	0.861826	0.799009	0.855998	0.745368	0.8196	0.834513	0.729581	0.823473	0.779448	0.719365	0.729922	0.682192	0.672869	0.669222	0.842914	0.723345	0.46484	0.558729
22.19	0.42971	0.261593	0.64445	0.412541	0.559063	0.634343	0.558098	0.450542	0.256412	0.311014	0.539847	0.495209	0.484396	0.416594	0.377755	0.605103	0.37074	0.606325	0.459333	0.419937	0.258491	0.471731	0.388985	0.388033	0.29066	0.391901	0.328001	0.282005	0.186155	0.293949	0.340758	0.774773	0.781254	0.799559	0.791954	0.926929	0.881395	0.757642	0.918126	0.82878	0.789304	0.663565	0.702864	0.724628	0.621421	0.775094	0.634165	0.404209	0.49426
22.37	0.304794	0.475138	0.605783	0.503621	0.405035	0.449326	0.563851	0.648781	0.274727	0.480162	0.602742	0.425986	0.494813	0.35708	0.440715	0.395862	0.567014	0.305845	0.412222	0.569504	0.38295	0.277203	0.328364	0.351327	0.260064	0.314553	0.289734	0.314544	0.263719	0.21774	0.335516	0.757363	0.790131	0.780746	0.773319	0.9562	0.862642	0.776349	0.880265	0.848513	0.779312	0.758361	0.702864	0.755683	0.659662	0.80416	0.76298	0.414314	0.666177
22.55	0.279285	0.374266	0.531162	0.487266	0.394527	0.385614	0.474217	0.534959	0.268944	0.346337	0.486608	0.403566	0.42436	0.244318	0.289052	0.358954	0.428704	0.345665	0.457473	0.337888	0.199537	0.327115	0.387656	0.41232	0.323671	0.420127	0.217516	0.359642	0.293929	0.263007	0.352623	0.80822	0.740135	0.819857	0.776752	0.933605	0.923837	0.762073	0.842902	0.729077	0.672039	0.709466	0.636494	0.627648	0.624943	0.844444	0.685274	0.459522	0.539501
22.74	0.514653	0.416413	0.599338	0.369679	0.604701	0.44404	0.500562	0.510614	0.256412	0.474706	0.539847	0.489884	0.401059	0.35708	0.508517	0.486345	0.507041	0.541936	0.347444	0.391175	0.291999	0.369604	0.510227	0.429983	0.336554	0.48472	0.306134	0.347083	0.330942	0.272175	0.482304	0.853121	0.816765	0.865405	0.810588	0.926929	0.956408	0.897946	0.851869	0.82878	0.739348	0.663565	0.682192	0.755683	0.726584	0.813848	0.693618	0.454735	0.547984
22.92	0.482832	0.455188	0.616637	0.319768	0.480998	0.310494	0.49602	0.472358	0.264606	0.408368	0.486608	0.448967	0.345409	0.451049	0.261523	0.401815	0.516511	0.406664	0.362631	0.463233	0.403609	0.345544	0.248865	0.437158	0.289855	0.249145	0.352169	0.174683	0.293929	0.20628	0.44202	0.742243	0.773777	0.846592	0.812059	0.952092	0.870538	0.824102	0.842902	0.775813	0.738296	0.76335	0.665871	0.657069	0.769857	0.780193	0.694661	0.469095	0.478426
23.11	0.302953	0.399554	0.531162	0.395904	0.475594	0.400638	0.457864	0.597561	0.320997	0.429045	0.377369	0.489324	0.384885	0.44635	0.311992	0.439317	0.397713	0.426997	0.457473	0.294289	0.290236	0.36858	0.478587	0.288127	0.362319	0.420127	0.290022	0.262025	0.230244	0.211437	0.347656	0.799973	0.765367	0.83768	0.829712	0.8689	0.835006	0.779795	0.842902	0.822549	0.700435	0.700486	0.714832	0.735524	0.751743	0.881159	0.741598	0.555256	0.70237
23.3	0.440229	0.354035	0.653269	0.36545	0.421549	0.440701	0.523274	0.626016	0.342686	0.268799	0.511434	0.35312	0.350344	0.380572	0.275287	0.450032	0.568162	0.53883	0.552315	0.517731	0.31291	0.345544	0.536018	0.442126	0.275362	0.400586	0.388422	0.195234	0.352714	0.175338	0.536384	0.824714	0.740135	0.908972	0.820886	0.8689	0.906071	0.841824	0.87877	0.794508	0.842415	0.673544	0.695248	0.725717	0.797029	0.761836	0.750985	0.488242	0.570039
23.49	0.336089	0.379324	0.683795	0.345147	0.51883	0.260414	0.561429	0.466667	0.286295	0.367014	0.521365	0.378343	0.527983	0.310096	0.279876	0.535753	0.48552	0.289748	0.502105	0.501382	0.240351	0.400831	0.469016	0.417287	0.338164	0.283342	0.274485	0.31854	0.195952	0.330048	0.322823	0.775231	0.756956	0.882238	0.759099	0.831925	0.906071	0.762073	1.01328	0.85059	0.814019	0.736408	0.763793	0.784559	0.778915	0.853623	0.901182	0.526535	0.55986
23.68	0.211357	0.437234	0.591605	0.477369	0.421009	0.380606	0.58514	0.410894	0.230771	0.32902	0.358501	0.397765	0.22501	0.330299	0.322545	0.407172	0.363107	0.381502	0.3922	0.434894	0.374812	0.39392	0.381913	0.538003	0.330435	0.24597	0.432961	0.195234	0.20477	0.274352	0.3114	0.7208	0.81499	0.770398	0.729529	0.939613	0.894523	0.732387	0.84335	0.781422	0.773318	0.622804	0.623275	0.791915	0.688343	0.819662	0.686682	0.472925	0.570548
23.88	0.227215	0.440015	0.512846	0.472039	0.318864	0.445709	0.588683	0.563415	0.264606	0.335999	0.372404	0.383388	0.340475	0.389969	0.330345	0.546468	0.320237	0.564247	0.435157	0.27249	0.272096	0.391616	0.492945	0.526577	0.270531	0.36639	0.305558	0.195234	0.303726	0.422874	0.645647	0.824714	0.849473	0.855503	0.847366	1.03528	0.914954	0.788657	0.807034	0.869285	0.795088	0.736408	0.851923	0.921857	0.769857	0.771014	0.826084	0.430802	0.641294
24.07	0.238339	0.360358	0.545205	0.318246	0.395337	0.356818	0.383189	0.459553	0.276101	0.476343	0.433974	0.340256	0.492208	0.281201	0.30511	0.605669	0.426896	0.309065	0.604199	0.652341	0.361888	0.380789	0.322807	0.495529	0.316667	0.208842	0.295201	0.414872	0.293194	0.34784	0.405764	0.783479	0.711118	0.931251	0.754685	0.886925	0.919839	0.707133	0.851869	0.781422	0.809286	0.776372	0.688393	0.782598	0.671134	0.863261	0.784779	0.44564	0.589889
24.27	0.386739	0.369967	0.423404	0.40504	0.405606	0.366333	0.40908	0.475772	0.193683	0.353574	0.386803	0.507989	0.290637	0.374934	0.296393	0.361365	0.392548	0.410477	0.4876	0.357234	0.301573	0.437689	0.477391	0.471932	0.257005	0.283097	0.319801	0.258685	0.283886	0.357638	0.28781	0.759974	0.783029	0.846592	0.763071	0.904487	0.886084	0.656623	0.826313	0.86134	0.755333	0.716651	0.651183	0.819865	0.808803	0.89814	0.758026	0.518398	0.715603
24.47	0.287806	0.393991	0.574205	0.414684	0.323458	0.375848	0.414258	0.427114	0.27198	0.299556	0.438692	0.421726	0.534398	0.294591	0.287675	0.43262	0.387641	0.405647	0.582999	0.569504	0.224026	0.363282	0.354633	0.448336	0.523188	0.338789	0.344401	0.390468	0.293194	0.338041	0.509564	0.7208	0.84695	0.770398	0.771456	0.939613	0.995789	0.740806	0.792238	0.84358	0.836262	0.776372	0.706998	0.698748	0.869033	0.854541	0.775861	0.491114	0.609229
24.67	0.2968	0.4036	0.562605	0.424328	0.349129	0.271182	0.486753	0.346016	0.148353	0.304467	0.495297	0.431311	0.342202	0.303518	0.257164	0.254483	0.441617	0.429793	0.3445	0.445249	0.193868	0.33702	0.413739	0.424739	0.252415	0.310943	0.319801	0.268447	0.265271	0.377235	0.28781	0.744305	0.655188	0.770398	0.654061	0.79911	0.9114	0.631368	0.800757	0.808061	0.692389	0.631335	0.688393	0.670798	0.66253	0.802222	0.784779	0.536587	0.551207
24.87	0.376888	0.526236	0.596577	0.289314	0.444969	0.530129	0.41919	0.561247	0.290426	0.406891	0.395339	0.34231	0.316978	0.280563	0.28643	0.557438	0.626208	0.358736	0.555238	0.335293	0.311831	0.362656	0.320426	0.557329	0.305958	0.424314	0.360801	0.343984	0.456522	0.303281	0.458338	0.783479	0.867496	0.927219	0.846525	1.02032	0.980519	0.801738	0.916773	0.930264	0.890643	0.788153	0.823946	0.851807	0.770289	0.988245	0.849328	0.563005	0.690736
25.08	0.404727	0.4036	0.638005	0.38093	0.313189	0.318757	0.450506	0.508212	0.214287	0.319199	0.358501	0.369011	0.46877	0.339226	0.287675	0.366455	0.45143	0.420135	0.4081	0.409008	0.280032	0.33702	0.363726	0.424739	0.312077	0.310943	0.369001	0.317255	0.279232	0.362537	0.39161	0.665957	0.751069	0.914319	0.763071	0.974739	0.83545	0.715551	0.741126	0.84358	0.692389	0.810498	0.753512	0.810548	0.705552	0.87198	0.784779	0.61844	0.6189
25.28	0.30408	0.379805	0.397718	0.422491	0.322724	0.412323	0.409327	0.43252	0.113816	0.411568	0.332444	0.356003	0.334836	0.348578	0.195104	0.523507	0.23366	0.538104	0.565333	0.246539	0.233873	0.400172	0.337746	0.319116	0.319071	0.265196	0.257715	0.292851	0.305826	0.503913	0.310052	0.731247	0.684865	0.862717	0.846525	0.89487	0.964445	0.79372	0.876208	0.879522	0.762185	0.666274	0.753069	0.798569	0.819456	0.971635	0.781382	0.493712	0.672316
25.49	0.269818	0.338622	0.469528	0.243391	0.396071	0.203896	0.47837	0.365583	0.251179	0.505106	0.309982	0.351439	0.410732	0.280563	0.290581	0.368394	0.33647	0.400128	0.494666	0.562108	0.295418	0.241771	0.363726	0.310127	0.42397	0.198897	0.370172	0.283554	0.190587	0.275286	0.512261	0.731247	0.684865	0.886905	0.766664	0.970139	0.827815	0.769668	0.924886	0.981005	0.753621	0.812529	0.806226	0.745331	0.770289	0.772326	0.764396	0.614975	0.617058
25.7	0.355474	0.315742	0.541338	0.371976	0.371622	0.258268	0.458643	0.535501	0.259029	0.416245	0.332444	0.337746	0.348229	0.306069	0.166046	0.528354	0.54209	0.377133	0.418952	0.527593	0.361067	0.496047	0.259805	0.377546	0.319071	0.375695	0.271772	0.343984	0.23491	0.387266	0.274104	0.626783	0.77618	0.830466	0.790623	0.936686	0.859963	0.67346	0.819417	0.80341	0.805004	0.885657	0.735349	0.842934	0.811261	0.863676	0.806862	0.58899	0.607848
25.91	0.141333	0.393533	0.568957	0.436268	0.381402	0.407792	0.537549	0.365583	0.24333	0.369476	0.444756	0.365131	0.321442	0.255057	0.361151	0.281143	0.43928	0.455319	0.429047	0.409254	0.17643	0.275119	0.342076	0.426986	0.362779	0.344755	0.332686	0.353281	0.257071	0.415261	0.314546	0.596936	0.745742	0.846592	0.742706	0.936686	0.811741	0.753633	0.795078	0.91335	0.805004	0.698775	0.788507	0.825188	0.639176	0.921808	0.857822	0.614975	0.681526
26.12	0.248404	0.402685	0.38667	0.371976	0.356953	0.289985	0.498096	0.427371	0.208008	0.434952	0.422294	0.45185	0.232153	0.22105	0.273977	0.33931	0.275718	0.289748	0.454285	0.419116	0.299521	0.300129	0.372387	0.417997	0.319071	0.433154	0.267086	0.32539	0.186155	0.349939	0.417897	0.693938	0.646817	0.975596	0.742706	0.936686	0.739408	0.801738	0.811304	0.955635	0.839259	0.780028	0.788507	0.896172	0.721121	0.797239	0.730422	0.563005	0.727575
26.33	0.367933	0.205295	0.585278	0.381369	0.312723	0.263829	0.324816	0.45218	0.206045	0.388396	0.308757	0.296254	0.285524	0.198829	0.324923	0.439561	0.236421	0.35121	0.66009	0.296519	0.372071	0.294445	0.326527	0.44619	0.179403	0.400808	0.465165	0.332785	0.275001	0.30731	0.334563	0.676641	0.617416	0.838895	0.754685	0.902093	0.820874	0.704071	0.758938	0.815326	0.81746	0.837644	0.854149	0.77921	0.813496	0.840272	0.697221	0.55395	0.632965
26.55	0.228936	0.349438	0.43764	0.372602	0.322058	0.436831	0.517823	0.44235	0.314688	0.419646	0.368793	0.357247	0.366493	0.284041	0.174349	0.37941	0.379166	0.452183	0.50109	0.437718	0.219326	0.282508	0.371993	0.43761	0.187747	0.316428	0.210219	0.359408	0.228463	0.258319	0.364587	0.719376	0.639207	0.838895	0.754685	0.854194	0.928278	0.742336	0.789915	0.815326	0.792937	0.814376	0.828778	0.78768	0.735276	0.87198	0.802615	0.661433	0.676921
26.77	0.212584	0.432429	0.490368	0.381369	0.438745	0.242204	0.343646	0.417775	0.172329	0.299109	0.235856	0.152484	0.217339	0.227233	0.301148	0.42568	0.441617	0.408282	0.467363	0.400065	0.368154	0.246697	0.202529	0.235966	0.275362	0.320647	0.371237	0.350534	0.249617	0.360756	0.334563	0.626783	0.639207	0.823503	0.800424	0.878143	0.805531	0.67346	0.774426	0.879906	0.907381	0.674768	0.803407	0.863907	0.727453	0.879908	0.737758	0.562218	0.685713
26.99	0.15535	0.292654	0.558914	0.372602	0.490088	0.285454	0.437796	0.358795	0.198553	0.285716	0.334486	0.296254	0.183246	0.255637	0.0633995	0.342395	0.383627	0.285358	0.212	0.263572	0.231075	0.230781	0.289328	0.197353	0.408871	0.270018	0.299673	0.34166	0.279232	0.409747	0.420348	0.641028	0.668262	0.823503	0.739439	0.814278	0.866904	0.696418	0.859613	0.887979	0.792937	0.860912	0.79495	0.753801	0.688343	0.800637	0.778294	0.603558	0.66813
27.21	0.290259	0.283918	0.527277	0.398903	0.382735	0.311405	0.324816	0.476755	0.269732	0.312502	0.210126	0.14377	0.1662	0.259695	0.27341	0.388664	0.557597	0.36877	0.438454	0.310639	0.368154	0.238739	0.314127	0.180192	0.27119	0.316428	0.411492	0.390468	0.262309	0.400839	0.34743	0.569803	0.602889	0.861984	0.678454	0.87016	0.7595	0.757642	0.836381	0.750746	0.850159	0.783352	0.701924	0.77074	0.766564	0.800637	0.762079	0.529146	0.685713
27.43	0.208496	0.327598	0.43764	0.223561	0.415408	0.242204	0.348354	0.47184	0.232269	0.299109	0.214414	0.331107	0.213077	0.17854	0.194161	0.240602	0.361323	0.237067	0.361363	0.334172	0.133162	0.222823	0.235596	0.459061	0.258674	0.476751	0.313092	0.27954	0.334232	0.387478	0.188728	0.527067	0.610153	0.777325	0.769931	0.902093	0.88992	0.688765	0.743449	1.03328	0.858333	0.876423	0.79495	0.821559	0.735276	0.840272	0.802615	0.55395	0.826372
27.65	0.473159	0.380203	0.428699	0.280928	0.406276	0.314413	0.306191	0.423118	0.293839	0.333077	0.266619	0.225032	0.207889	0.197947	0.125076	0.407172	0.375481	0.293947	0.442434	0.400679	0.258491	0.281643	0.233259	0.246225	0.275362	0.274421	0.265253	0.233432	0.30756	0.379152	0.184625	0.538216	0.653103	0.772975	0.699998	0.809419	0.697126	0.768622	0.733348	0.880257	0.813195	0.771549	0.792744	0.939766	0.718271	0.811321	0.728945	0.60895	0.588627
27.88	0.183789	0.271574	0.44383	0.268349	0.334843	0.281317	0.36923	0.300884	0.186337	0.222051	0.196888	0.229199	0.0652202	0.0465757	0.238782	0.460282	0.384015	0.302346	0.331826	0.337651	0.198551	0.220747	0.260934	0.139528	0.111741	0.371275	0.273809	0.199478	0.335888	0.306729	0.4431	0.592719	0.500249	0.70672	0.66354	0.885779	0.741155	0.69542	0.688903	0.833928	0.76628	0.652849	0.817012	0.712926	0.785609	0.788574	0.697926	0.640583	0.739989
28.11	0.215072	0.158766	0.363134	0.188683	0.343772	0.393017	0.360225	0.366702	0.071668	0.435562	0.180481	0.300042	0.13044	0.275573	0.20088	0.36734	0.25601	0.348538	0.248869	0.382671	0.228521	0.182687	0.201631	0.402168	0.0957782	0.334955	0.389322	0.369247	0.343982	0.31525	0.258475	0.538216	0.569728	0.79506	0.758331	0.717787	0.68245	0.724701	0.718533	0.926587	0.821015	0.808643	0.768477	0.955969	0.740717	0.826486	0.798738	0.648492	0.714762
28.34	0.265907	0.204725	0.277394	0.218034	0.227693	0.210988	0.504314	0.437222	0.146919	0.19216	0.24611	0.220865	0.224194	0.116439	0.136447	0.358489	0.302945	0.230959	0.382521	0.292631	0.254745	0.232165	0.229306	0.365234	0.375131	0.112997	0.308035	0.250409	0.174014	0.345071	0.332325	0.4769	0.673947	0.669912	0.692706	0.916323	0.741155	0.651499	0.681495	0.903422	0.758461	0.778968	0.857458	0.818244	0.823019	0.864398	0.7367	0.561499	0.697944
28.57	0.297191	0.208903	0.252176	0.310279	0.406276	0.302002	0.319699	0.446624	0.125419	0.303185	0.0820368	0.200028	0.138593	0.194065	0.117496	0.278824	0.392548	0.28135	0.410174	0.360161	0.168581	0.334927	0.185817	0.348819	0.243436	0.326883	0.406436	0.365003	0.226623	0.421753	0.410277	0.517777	0.514145	0.802422	0.736456	0.771239	0.638421	0.69542	0.703718	0.818485	0.789738	0.808643	0.865547	0.68052	0.665897	0.796156	0.759964	0.664309	0.790442
28.8	0.146151	0.204203	0.217502	0.261187	0.188256	0.126869	0.271857	0.279336	0.219782	0.253722	0.121859	0.287541	0.203134	0.260371	0.138026	0.254483	0.363925	0.148898	0.273833	0.314953	0.140016	0.142249	0.231118	0.44047	0.156803	0.139228	0.246	0.276582	0.221059	0.281701	0.133682	0.51579	0.612574	0.705493	0.698783	0.65129	0.724338	0.659429	0.702792	0.84358	0.839259	0.668305	0.751961	0.706512	0.810237	0.74845	0.683709	0.583577	0.644687
29.04	0.299798	0.29229	0.40117	0.289314	0.299498	0.194267	0.220075	0.369445	0.175139	0.372399	0.188685	0.179713	0.230479	0.26781	0.236097	0.195103	0.122671	0.301821	0.242916	0.323582	0.193868	0.145896	0.234907	0.149445	0.160628	0.235914	0.295201	0.260312	0.248206	0.355188	0.342069	0.470087	0.472747	0.740768	0.670831	0.739104	0.794662	0.694505	0.638902	0.83618	0.786806	0.746511	0.821731	0.892845	0.767216	0.697584	0.713436	0.659366	0.765566
29.28	0.232343	0.256254	0.294836	0.204931	0.329448	0.22202	0.306378	0.189228	0.130495	0.155507	0.129721	0.183707	0.238291	0.275249	0.0944389	0.241758	0.2985	0.289748	0.269416	0.435757	0.172327	0.222492	0.19323	0.357882	0.374799	0.290059	0.2583	0.199301	0.255963	0.412345	0.283091	0.51579	0.506039	0.726658	0.600953	0.709832	0.703241	0.70152	0.575012	0.784381	0.726859	0.725182	0.829483	0.799679	0.717024	0.813848	0.758026	0.674524	0.765566
29.52	0.157394	0.264262	0.299669	0.257168	0.248156	0.412323	0.271857	0.21626	0.130495	0.204615	0.157237	0.191694	0.0976604	0.100429	0.0980711	0.43262	0.327123	0.273651	0.27825	0.254551	0.276442	0.178723	0.174286	0.263495	0.317431	0.224312	0.262401	0.272514	0.380066	0.42051	0.263432	0.522319	0.479406	0.620834	0.607941	0.804965	0.654014	0.575247	0.560814	0.924978	0.824273	0.725182	0.844987	0.714276	0.623811	0.813848	0.765457	0.666945	0.789742
29.76	0.269818	0.204203	0.241669	0.361643	0.325169	0.16255	0.258911	0.220766	0.0549454	0.188245	0.204408	0.147764	0.148444	0.156223	0.152555	0.326586	0.179918	0.116704	0.3445	0.26318	0	0.207902	0.178074	0.188773	0.32508	0.228179	0.442801	0.374199	0.244328	0.240875	0.247705	0.476616	0.539331	0.712548	0.747697	0.636654	0.710273	0.624353	0.681495	0.784381	0.704378	0.874484	0.697696	0.760859	0.831748	0.842914	0.713436	0.62905	0.830035
30	0.158293	0.176815	0.204162	0.235309	0.271089	0.205527	0.12842	0.151382	0.187913	0.298574	0.0905686	0.0958469	0.123755	0.153545	0.174349	0.252447	0.109913	0.320655	0.27984	0.236085	0.103396	0.154066	0.0509217	0.0792846	0.279034	0.323009	0.291265	0.18352	0.0968005	0.258675	0.33971	0.495158	0.473014	0.575682	0.664123	0.660364	0.641356	0.572441	0.565641	0.845356	0.719365	0.737126	0.751651	0.857131	0.688343	0.697584	0.692033	0.61844	0.626636
30.25	0.161891	0.138377	0.329443	0.216021	0.139652	0.117988	0.173988	0.289789	0.0273628	0.259288	0.0905686	0.0728436	0.127505	0.185682	0.0767134	0.162869	0.314039	0.258842	0.30528	0.265078	0.210239	0.105045	0.101843	0.218977	0.242319	0.282169	0.271585	0.351421	0.219663	0.29003	0.24912	0.401141	0.460229	0.616319	0.550082	0.562012	0.580596	0.518564	0.708755	0.767214	0.647429	0.662049	0.870724	0.946571	0.667693	0.746415	0.634958	0.705749	0.711734
30.5	0.0827441	0.115314	0.232002	0.173589	0.238229	0.0951514	0.198844	0.160033	0.0824182	0.098215	0.0452843	0.0498404	0.105004	0.0821285	0.0523046	0.14251	0.184498	0.193165	0.29256	0.26922	0.106843	0.108547	0.130942	0.279384	0.271691	0.211627	0.303073	0.335803	0.301571	0.246917	0.150982	0.43248	0.511366	0.623091	0.563498	0.590112	0.654858	0.49836	0.606531	0.90929	0.776914	0.716651	0.833514	0.819865	0.647042	0.718512	0.684898	0.611164	0.750416
30.75	0.143903	0.288286	0.218082	0.204449	0.172511	0.0989575	0.182274	0.185984	0.115385	0.298574	0	0.103515	0.105004	0.110695	0.0802004	0.122152	0.211976	0.297475	0.25864	0.323064	0.137862	0.30113	0.269158	0.169896	0.161546	0.159648	0.232224	0.269423	0.15637	0.305707	0.154757	0.407409	0.447445	0.487637	0.63729	0.695489	0.614351	0.653256	0.558826	0.653553	0.683397	0.859981	0.744209	0.961478	0.708993	0.816174	0.656361	0.705749	0.874196
31	0.1475	0.123002	0.259842	0.158158	0.0985776	0.102764	0.140848	0.190309	0.174727	0.153215	0	0.107349	0.135006	0.0571329	0.135992	0.150654	0.145243	0.0772662	0.33072	0.165674	0.196453	0.112048	0.0836571	0.0566319	0.143188	0.304446	0.240096	0.304565	0.26434	0.28611	0.105687	0.43248	0.421877	0.650182	0.590332	0.681439	0.573845	0.592644	0.620161	0.895083	0.726559	0.839505	0.684672	0.909304	0.72276	0.711536	0.813317	0.654819	0.758152
31.25	0.114154	0.144143	0.200771	0	0.173775	0.0988111	0.139414	0.0956536	0.0570587	0.0249315	0.119742	0.10322	0.158661	0.113304	0.0536457	0.223162	0.0717155	0.0248886	0.150846	0.350464	0.165699	0.13804	0.0804395	0.174252	0.232999	0.164218	0.367108	0.322887	0.182575	0.331635	0.185098	0.343525	0.405651	0.57959	0.599878	0.520131	0.532299	0.589277	0.465252	0.689891	0.760867	0.643148	0.815767	0.644998	0.635394	0.596971	0.754596	0.615641	0.721554
31.51	0.0935368	0.126846	0.194882	0.108011	0.0780406	0.159854	0.169846	0.198959	0.0309892	0.188573	0.0792475	0.0843453	0.112505	0.117837	0.170862	0.240232	0.102063	0.185439	0.30104	0.149107	0.175774	0.0595256	0.0581962	0.245405	0.051401	0.0853933	0.169248	0.292851	0.387202	0.329223	0.226473	0.426212	0.434661	0.480864	0.529957	0.583087	0.600849	0.538768	0.511121	0.738799	0.604267	0.723476	0.803746	0.797505	0.633276	0.648753	0.72057	0.749404	0.773624
31.76	0.0289804	0.0747408	0.111705	0.157158	0.300449	0.126869	0.138086	0.21626	0.0293042	0.229168	0.0244591	0.0780975	0.107643	0	0	0.199816	0.239891	0.1252	0.0863703	0.187917	0.028083	0.0842956	0.165024	0.146823	0.258365	0.330022	0.105689	0.227773	0.341284	0.439109	0.104849	0.423659	0.37879	0.407618	0.428587	0.533391	0.468827	0.554981	0.555292	0.605141	0.67274	0.695164	0.764881	0.724628	0.529004	0.503811	0.581318	0.498524	0.694829
32.03	0.0933985	0.0776155	0.0803084	0.0274478	0.0513425	0.054895	0.0756818	0.153877	0.0633986	0.0793275	0.0507997	0.140084	0.11539	0.0892701	0	0.105708	0.052843	0.189451	0.138615	0.274796	0.178955	0.0909045	0.0290282	0.185143	0.151802	0.174928	0.1968	0.135162	0.196895	0.109289	0.199616	0.391739	0.356481	0.371198	0.496673	0.513376	0.44791	0.615179	0.517674	0.56694	0.664029	0.735026	0.658339	0.809831	0.642012	0.603679	0.569377	0.538686	0.706676
32.29	0.0968577	0.158927	0.14277	0.0853106	0.110584	0.054895	0.151364	0.128924	0.0950979	0.192653	0.0268513	0.114279	0.0901481	0.0618024	0	0.137029	0.132108	0.163448	0.167154	0.179215	0.0596518	0.185176	0.118911	0.159731	0.204757	0.149938	0.261139	0.108881	0.171835	0.365552	0.145175	0.391739	0.55316	0.514467	0.470872	0.520131	0.434928	0.472717	0.399723	0.635247	0.712448	0.649711	0.830079	0.759665	0.555969	0.643924	0.589957	0.664613	0.654605
32.55	0.0932704	0.106773	0.0988157	0.139299	0.186354	0.0528619	0.0498644	0.232279	0.125154	0.247356	0.0803656	0.0283991	0.0868093	0.181846	0.177577	0.135724	0.0763288	0.135931	0.282666	0.203257	0.149989	0.0301519	0.0293002	0.0629243	0.125783	0.147822	0.371734	0.133771	0.255101	0.446367	0.143293	0.290177	0.37879	0.4766	0.527969	0.513876	0.506334	0.51133	0.422779	0.591986	0.692722	0.537172	0.675301	0.731529	0.579993	0.477974	0.581318	0.680419	0.802277
32.82	0.0319784	0.106773	0.184742	0.0857228	0.0836693	0	0.0498644	0.184222	0.0335778	0.138229	0.0803656	0.0887471	0.0298624	0.0310792	0.0300267	0.165885	0.105406	0.110891	0.121704	0.130392	0.0606337	0.0616006	0.0909316	0.129344	0.258365	0.120321	0.379023	0.361545	0.203391	0.286691	0.0594142	0.307588	0.349197	0.413889	0.447221	0.487857	0.406317	0.492623	0.384919	0.545943	0.606132	0.543492	0.695973	0.752233	0.630981	0.620075	0.667195	0.586103	0.616034
33.09	0.133243	0.081859	0.124594	0.235738	0.114094	0	0.0537001	0.21626	0.0671555	0.28737	0.0276038	0.0887471	0.0625027	0.191765	0.0613449	0.0282758	0.163562	0.0572342	0.172741	0.187917	0.0957374	0.0317729	0.0942994	0.13284	0.105386	0.0618792	0.269689	0.112079	0.148234	0.381045	0.0300566	0.307588	0.325522	0.388805	0.39753	0.442324	0.343807	0.461445	0.378608	0.611719	0.612793	0.594049	0.689082	0.607307	0.59274	0.594239	0.581318	0.687155	0.637524
33.36	0.0999325	0.0854181	0.064445	0	0.0570472	0.148013	0.13425	0.164198	0.0671555	0.116403	0.0283027	0.030529	0.156257	0.0327324	0.0316411	0.0867126	0.167196	0.0293325	0.0255185	0.272288	0.0957374	0.0648428	0.0942994	0.0664201	0.0815888	0.0316271	0.276978	0.292851	0.182707	0.148789	0.153778	0.290177	0.307767	0.401347	0.416164	0.42281	0.318803	0.386616	0.536362	0.644607	0.712704	0.619328	0.757991	0.745331	0.554499	0.536107	0.687012	0.511998	0.637524
33.63	0	0.027799	0.0870007	0.0585517	0.0843484	0.0288853	0.133154	0.135163	0.0677006	0.0596305	0.111189	0	0.154024	0.0318822	0.0311337	0.0287202	0	0.0862346	0.276357	0.107244	0	0.0312635	0.0941792	0.0333723	0.190131	0.188952	0.123	0.289365	0.119671	0.146974	0.0606624	0.28541	0.325311	0.483767	0.40729	0.445344	0.313445	0.384834	0.334663	0.482046	0.603753	0.597209	0.697696	0.64551	0.553133	0.404848	0.560557	0.66911	0.607848
33.91	0	0.0605045	0.0472597	0.125012	0.0912756	0.0306599	0.0575359	0.11614	0	0.123678	0	0.0638979	0.065975	0.102495	0.100089	0.154575	0.0581553	0.153817	0.160963	0.084371	0.0351037	0.0680849	0.0333416	0.0349579	0.115584	0.033346	0.127556	0.184388	0.255101	0.344755	0.129313	0.354016	0.248581	0.4766	0.372684	0.416305	0.343807	0.374144	0.353368	0.605141	0.646097	0.549811	0.695973	0.710825	0.548125	0.471515	0.627559	0.626524	0.687666
34.18	0	0.029515	0.0911436	0	0.0916831	0.0917531	0.0850709	0.115854	0.0353221	0.0305168	0.117928	0.0314925	0.0971024	0	0.0342471	0.0618029	0.0290906	0.089684	0.106	0.199696	0.1354	0.0343898	0	0.0337094	0.140959	0.0328181	0.126515	0.181289	0.159561	0.185468	0.0977339	0.212658	0.222581	0.33259	0.27552	0.388892	0.361667	0.330717	0.383341	0.46936	0.629445	0.44486	0.651183	0.525725	0.534695	0.330107	0.586037	0.727576	0.704551
34.46	0.0341149	0.02916	0.0440004	0.0631836	0.0885216	0.030186	0.0571391	0.0857584	0.0341041	0.121922	0.0585573	0.0627962	0.0646579	0.0338611	0.0661323	0.0596718	0.0287643	0.0599479	0.0511724	0.224945	0.0653656	0.199224	0.0313557	0.0683488	0.0854572	0.163233	0.190014	0.178404	0.189364	0.155421	0.159442	0.199922	0.236948	0.361991	0.335416	0.387594	0.244437	0.365758	0.276123	0.459299	0.409294	0.55308	0.615897	0.5847	0.522191	0.318724	0.492025	0.558227	0.606895
34.75	0.0353333	0	0.0455718	0	0.0953504	0.0319437	0.02922	0.0617886	0.0735877	0.192922	0.0309982	0.09927	0.0669671	0.108399	0	0.0316286	0.0304926	0.0620889	0.136286	0.177508	0.03385	0.071906	0.0357231	0	0.0590062	0.0696141	0.133543	0.0317255	0.0664839	0.227461	0	0.229447	0.211167	0.356778	0.215624	0.326167	0.229056	0.354769	0.310324	0.450332	0.629445	0.487517	0.677762	0.605582	0.49782	0.392391	0.452267	0.643125	0.580218
35.03	0.0713311	0.0304854	0	0	0	0.0314984	0.0289267	0	0	0.159176	0	0.0661013	0.032329	0.0338611	0.0691383	0.126364	0.0609127	0	0.0804137	0.117828	0.103991	0.0694265	0.0344913	0	0.145594	0.0352071	0.132331	0.158207	0.163688	0.097983	0	0.232342	0.214906	0.297767	0.358548	0.369426	0.273537	0.330924	0.305498	0.477671	0.365884	0.405984	0.506832	0.674653	0.462851	0.366833	0.430522	0.564499	0.706933
35.32	0.0372163	0.0927817	0.0720006	0.0997635	0.0956033	0	0	0.059658	0	0	0	0	0.0355619	0.0369393	0	0	0.091369	0.0632783	0.0840689	0.0606995	0.0356539	0.0362225	0.0344913	0.0358017	0.0601366	0.0704142	0.203587	0.063956	0.170107	0.0675745	0.0683324	0.172906	0.220416	0.262735	0.219755	0.308864	0.203697	0.249644	0.281998	0.416432	0.458905	0.482474	0.667222	0.507596	0.445049	0.318724	0.362868	0.702487	0.660248
35.61	0.0372163	0.062959	0.0244002	0	0.0991442	0	0.0303551	0.156602	0.0397881	0.0331899	0.0650636	0	0.0355619	0.0369393	0	0.032995	0	0	0.0877241	0.0606995	0	0.0362225	0	0.0748582	0.0917874	0	0.139118	0.164939	0.173317	0.101362	0.0357932	0.156696	0.214906	0.280251	0.202406	0.230134	0.209517	0.29609	0.234998	0.269456	0.489913	0.317727	0.468338	0.501171	0.361974	0.31271	0.492025	0.627221	0.706933
35.9	0.0775339	0	0.0760006	0	0.0672764	0	0	0	0.0397881	0.0338672	0	0	0.0355619	0.0369393	0	0.101793	0.0642967	0.0333044	0.116965	0	0	0	0	0.0390565	0	0.0736149	0.10858	0.0673221	0.141221	0.175694	0	0.199922	0.181844	0.291928	0.208189	0.211966	0.267717	0.232227	0.264373	0.342944	0.483711	0.364798	0.551741	0.469045	0.373841	0.270615	0.448973	0.551954	0.740279
36.19	0.155895	0.0320318	0	0	0	0.0348889	0	0.0648781	0.0384618	0.170239	0	0.0351439	0.0375016	0.113075	0.0726453	0	0	0	0.0289733	0	0	0.037933	0	0.0377546	0.0642512	0.0371275	0.10496	0.0683319	0.0713593	0.104515	0.0346001	0.125357	0.154475	0.270909	0.245971	0.2049	0.208159	0.269384	0.210128	0.343352	0.347693	0.329887	0.576762	0.447199	0.378589	0.284847	0.469679	0.539619	0.644687
36.49	0	0.0672667	0.0502671	0	0	0.0348889	0	0	0	0	0	0	0.0375016	0	0	0.067862	0.0654247	0.0354137	0	0.0320993	0	0	0	0.0409008	0.0979066	0.074255	0.0721601	0	0.17995	0.104515	0.0723456	0.109687	0.122515	0.163674	0.156527	0.228317	0.258793	0.235711	0.227165	0.41439	0.31772	0.318511	0.564358	0.577632	0.40727	0.220902	0.374554	0.533556	0.580218
36.79	0.0809453	0	0.0502671	0	0.0684567	0	0	0.0648781	0	0.108037	0.0345922	0.0383388	0	0	0.0377755	0.0712551	0	0.0354137	0.03074	0.0327896	0	0	0.0757763	0	0.0979066	0	0.1476	0.175711	0.037231	0.0359271	0.185582	0.0992406	0.181109	0.146743	0.184479	0.216609	0.140648	0.230099	0.26124	0.343352	0.377667	0.455016	0.440324	0.428566	0.435951	0.279034	0.422116	0.630566	0.586665
37.09	0.0419717	0.035235	0.0541338	0.0739359	0.0718795	0	0.0334859	0.0342412	0	0.0360122	0	0	0	0	0	0.0712551	0	0	0	0	0	0	0.0788074	0.0818016	0.0336554	0.077349	0.1148	0.143172	0.0744619	0.146974	0.0377455	0.13058	0.127841	0.18625	0.134166	0.240026	0.140648	0.173977	0.249882	0.224955	0.40764	0.27301	0.42792	0.440988	0.332699	0.267407	0.439952	0.569935	0.586665
37.39	0.0406177	0	0.0261938	0.0373309	0	0.0705962	0.0330738	0.136035	0	0.0348505	0.0699959	0	0.0393162	0	0.0393691	0	0.0348228	0.0716582	0	0.100206	0.0389126	0.0395332	0.0381326	0.0822075	0.10067	0.038924	0.152362	0.0346383	0.111092	0.0379289	0	0.126368	0.180421	0.185704	0.156888	0.181294	0.147	0.211814	0.236325	0.217698	0.324875	0.18164	0.366103	0.378676	0.310865	0.202525	0.356718	0.52808	0.530307
37.7	0	0	0.0269422	0.0746618	0	0	0	0	0.0425384	0	0	0	0.0393162	0	0	0	0	0.0747737	0.0957418	0.033402	0	0	0	0	0	0	0.0761808	0.148	0.0780649	0.0758578	0.0395719	0.0374048	0.123718	0.213013	0.167708	0.12464	0.163333	0.152072	0.159382	0.349463	0.266861	0.269707	0.336094	0.552988	0.277558	0.24753	0.391239	0.586755	0.580218
38.01	0.043519	0	0.0276906	0	0	0	0.0334079	0	0	0	0	0.0401939	0.0816567	0	0	0.0361201	0	0	0.0324838	0.0367422	0.0416921	0.042357	0.0410659	0.173549	0.0355306	0.0419182	0	0.188936	0.0390325	0.116947	0.0791438	0.106149	0.139182	0.17478	0.119018	0.135971	0.136111	0.195521	0.142894	0.217698	0.26106	0.253195	0.360101	0.396709	0.272007	0.202525	0.322197	0.457669	0.680041
38.32	0	0	0.028439	0	0.0397491	0	0	0	0.0451971	0	0	0	0.0423405	0	0	0	0.0379885	0	0	0	0.127856	0	0	0	0.0355306	0.0419182	0	0.0377872	0.162135	0.120108	0.12176	0.0556017	0.0979431	0.180242	0.0973787	0.169963	0.0925556	0.14664	0.17587	0.20624	0.272663	0.231178	0.414116	0.522934	0.272007	0.191273	0.391239	0.557417	0.542785
38.63	0.0871287	0	0	0	0	0.0386553	0	0.0371697	0	0	0.0383265	0	0	0	0	0	0	0	0	0.035594	0.0430819	0	0	0	0	0.0406082	0.0399751	0.0762633	0.0785341	0.0398056	0	0.0685544	0.114858	0.164027	0.125781	0.142698	0.100212	0.173626	0.154401	0.255294	0.297862	0.19196	0.360476	0.372666	0.247373	0.239795	0.317702	0.443367	0.507691
38.95	0.0449696	0.0390387	0	0	0.0385069	0	0	0.111509	0	0	0	0	0	0	0	0.0381724	0	0	0	0.035594	0	0	0.0426242	0	0	0	0.0830252	0.118971	0	0.0398056	0	0.0734511	0.0649195	0.116406	0.104817	0.142698	0.126583	0.131535	0.111808	0.255294	0.230422	0.245282	0.279078	0.331905	0.295772	0.158046	0.267538	0.659366	0.59835
39.27	0.0477802	0	0	0	0.11873	0	0	0	0	0	0	0.083866	0.0439472	0	0	0	0	0	0	0.113254	0.0457745	0.0437689	0	0	0.0745773	0	0.0430501	0.0793138	0.0407214	0	0.0412842	0.0244837	0.0898885	0.0899504	0.078613	0.153675	0.0949375	0.126274	0.234264	0.155396	0.191081	0.181296	0.273264	0.314437	0.193596	0.152597	0.250817	0.369472	0.465383
39.59	0	0	0.0304503	0	0	0.0416287	0	0.0405488	0	0	0	0	0.0439472	0	0	0	0.0398682	0.0422549	0	0.0388298	0	0	0.0454658	0.0471932	0	0.0435088	0.0861002	0.0396569	0.04363	0.0857351	0.044233	0.0930381	0.0749071	0.126989	0.131022	0.0548839	0.0632917	0.105228	0.101159	0.166496	0.258522	0.175963	0.279078	0.244562	0.198974	0.0980978	0.234096	0.539998	0.380768
39.91	0	0	0	0	0	0	0	0	0	0	0	0	0.0426155	0	0	0.0401003	0	0	0.0353333	0.0376532	0	0	0	0	0	0	0	0.0414133	0	0.0415685	0	0.066477	0.0455193	0.107748	0.0863949	0.0532208	0.0347785	0.0918354	0.113583	0.156069	0.141693	0.103413	0.214242	0.282323	0.156442	0.174396	0.221597	0.474027	0.533332
40.24	0	0	0	0	0	0	0.0376598	0	0	0	0	0	0	0	0	0.0431849	0	0	0	0.0376532	0	0	0	0	0	0.045003	0	0	0.0451284	0.0445377	0	0.0170941	0.0309919	0.11801	0.0813129	0.0957974	0.0767172	0.0714275	0.0877683	0.0914887	0.179841	0.16029	0.225518	0.27103	0.109509	0.0634168	0.162145	0.429931	0.386812
40.57	0	0	0.0316366	0	0	0	0	0	0	0	0	0	0	0.0486928	0	0.0431849	0.0416339	0	0	0	0	0	0	0	0.0389401	0	0.137164	0	0	0	0	0.0522319	0.0319604	0.112879	0.0477713	0.0798312	0.112519	0.107141	0.0774426	0.0914887	0.152593	0.139607	0.152225	0.231504	0.114724	0.0739862	0.243217	0.551194	0.386812
40.9	0	0	0	0	0	0	0	0.0425967	0	0	0	0	0	0.0486928	0	0	0	0	0	0.0407909	0	0.0477478	0	0	0.0417216	0	0.0477092	0	0.0451284	0.0445377	0	0.0270656	0.0411611	0.071832	0.0762308	0.117086	0.0818317	0.0663256	0.0516284	0.102252	0.147143	0.0879009	0.197328	0.208919	0.234662	0.0898404	0.178359	0.303157	0.439559
41.23	0	0	0	0	0	0	0.0395982	0.0413439	0.0509053	0	0	0	0	0	0	0	0	0	0	0	0	0	0	0	0	0	0.046306	0.0430663	0.0465387	0	0	0.0447044	0.0658008	0.0697193	0.0488326	0.0397747	0.104245	0.0643748	0.0751649	0.104468	0.121657	0.130483	0.175108	0.175372	0.136656	0.0974566	0.146884	0.347739	0.426631
41.57	0	0.0876163	0	0	0	0.0447771	0	0.0413439	0	0	0	0	0	0	0	0	0	0	0	0	0	0	0.0962805	0	0	0	0.046306	0.0459374	0	0	0.0471819	0.0553044	0.0333704	0.0179278	0.0217034	0.0878143	0.0461657	0.054471	0.0801759	0.0574575	0.116368	0.135501	0.164164	0.28498	0.0556748	0.0615516	0.120655	0.342389	0.500581
41.91	0	0	0.0328117	0	0	0	0	0	0	0	0.0431279	0	0	0	0	0	0	0	0	0	0	0	0	0	0	0	0	0	0	0.0447922	0	0	0.0251117	0.0628897	0.0479165	0.0336203	0.0154311	0.00769668	0.0472179	0.0862608	0.0976281	0.121879	0.148842	0.186333	0.152419	0.0747412	0.112111	0.187091	0.436545
42.26	0	0	0	0	0	0.0475757	0	0	0	0	0	0	0	0	0.051279	0	0	0	0.0405294	0.0426367	0	0	0	0	0.0431941	0	0	0.0459374	0	0	0.0499573	0.00967827	0.0173902	0.0746993	0.015291	0.0211787	0.0243239	0.0643748	0.0651429	0.050667	0.0952101	0.0853156	0.125859	0.14249	0.0657975	0.0323146	0.1259	0.197944	0.35837
42.6	0	0	0	0	0	0	0	0.043252	0	0	0.0458234	0	0	0.0535621	0	0	0	0.0469116	0	0	0	0	0	0	0	0	0	0	0	0	0	0.0192512	0.0684865	0.0377338	0.0225208	0.0702515	0.0400245	0.0529147	0.0413765	0.0710383	0.0565216	0.107254	0.154158	0.127771	0.137669	0.039862	0.101919	0.259849	0.348131
42.95	0	0.0466749	0	0	0	0	0	0	0	0	0	0	0	0	0	0	0	0	0.0424	0	0	0	0	0	0	0	0	0	0	0	0.0512261	0	0.035613	0.029026	0.0306666	0.0602155	0.0327911	0.0481043	0.0423501	0.12178	0.0719365	0.0731276	0.106316	0.138419	0.093418	0.0164431	0.188551	0.317015	0.298398
43.3	0	0.0453784	0	0	0.0484902	0	0	0	0	0	0	0	0	0	0	0	0	0	0.0412222	0.0460205	0	0	0.0530434	0	0	0	0.0492001	0	0	0.097983	0.0498031	0.00957585	0.0443894	0.065846	0.0153732	0.0487857	0.024379	0.0243194	0.0567913	0.0937311	0.0749339	0.0616168	0.0981942	0.144926	0.0348952	0.0324571	0.0941339	0.237473	0.343833
43.66	0	0	0.0364575	0	0	0	0	0	0	0	0	0	0	0.0561126	0	0	0	0	0	0	0	0	0	0.0593286	0	0	0	0	0	0.0531908	0.0539222	0.0102971	0	0.0203182	0	0.0306096	0.0434	0.0168365	0.0442972	0.0558158	0.102766	0.0487517	0.122263	0.0851807	0.132752	0.104638	0.127399	0.317015	0.232087
44.01	0	0	0	0	0	0	0	0	0	0	0	0	0	0	0	0.0508965	0	0	0	0	0	0	0	0	0	0	0.0519334	0	0	0	0.0524243	0.0104464	0.00932178	0.0202241	0.0158391	0.0229293	0.0173466	0.033673	0.0354945	0.0434123	0.0254775	0.0521373	0.0775218	0.134574	0.0717024	0.0532877	0.0792706	0.303157	0.231013
44.37	0	0	0	0	0	0	0	0	0	0	0	0.103618	0	0	0	0	0	0	0	0.0475753	0	0	0	0	0	0	0	0	0	0.0503156	0	0.0203281	0.00950173	0.0100676	0.0321818	0.030379	0.0255448	0.0500544	0.0262468	0.0215995	0.0427731	0.0378155	0.0653697	0.0755404	0.0465097	0.042892	0.0771282	0.314628	0.339767
44.74	0	0	0.038667	0.0535767	0	0	0	0	0	0	0	0	0	0	0	0.0537241	0	0	0.0471111	0.0488968	0	0	0	0	0	0	0	0.0515201	0	0.054435	0	0.0108816	0	0.0108176	0.0167708	0.0160993	0.027192	0.0266578	0.00946521	0.0340392	0.0549515	0.0132713	0.0671855	0.0724628	0.0382413	0.0271283	0.0842251	0.262736	0.295482
45.1	0	0	0	0	0	0	0	0	0	0	0	0	0	0	0	0	0	0	0.0458378	0	0	0	0	0.0612236	0	0	0	0	0	0	0	0	0.00993363	0	0	0.031803	0.00912313	0.0177466	0.0276282	0.0451189	0.0534663	0.0267476	0.0653697	0.0805764	0.0883684	0.0268664	0.0915897	0.181894	0.193406
45.47	0.0615374	0	0.0396845	0	0	0	0	0	0	0	0	0	0	0	0	0	0	0.0533747	0	0	0	0	0	0	0	0	0	0	0	0	0.0546317	0	0.00967222	0	0.0251562	0.0235712	0.0270933	0.0177226	0.0183824	0.0224332	0.0269762	0.0264927	0.0332936	0.0980699	0.02536	0.0357971	0.0704049	0.181894	0.244302
45.85	0	0	0	0	0	0	0	0	0	0	0	0	0.0582795	0	0	0	0	0	0	0	0	0	0	0	0	0.0602068	0	0	0	0	0.0586586	0.0114346	0.0207311	0.0109828	0.00861202	0.0251576	0.0191586	0.0186567	0.00966987	0.0239994	0	0.0276699	0.105597	0.0755404	0.0134878	0	0.0530256	0.216306	0.20386
46.22	0	0	0	0	0	0	0	0	0	0	0	0	0	0	0	0	0	0	0	0	0	0	0	0	0	0	0	0	0	0	0	0	0.0100927	0.0111394	0.00882673	0.00831925	0	0	0	0.0701036	0.00946533	0.0417597	0.0538572	0.0637455	0.0679286	0.0279952	0.0427123	0.201041	0.305378
46.6	0	0.0556341	0	0	0	0	0	0	0	0	0	0	0	0	0	0	0	0	0	0.0517731	0	0	0	0	0	0	0.059558	0	0	0	0	0	0	0.0115849	0.00882673	0.0171007	0.00977135	0.00930438	0.0295912	0.0243026	0.0662573	0.0143689	0.0979222	0.0431508	0.0271714	0.0385507	0.0563239	0.177107	0.223944
46.98	0	0	0	0	0	0	0	0	0	0	0	0.0589827	0	0	0	0	0	0	0	0	0	0	0	0	0	0	0.060554	0	0	0	0	0	0	0	0	0	0	0.00949751	0.0196585	0.0122951	0.00968376	0.0428765	0.00906408	0.0109889	0.0136786	0.0286188	0.0329278	0.22387	0.158692
47.37	0	0	0	0	0	0	0	0	0	0.0594459	0	0.0630572	0	0	0	0	0	0	0	0	0	0	0	0	0	0	0	0	0	0	0	0	0.0109338	0.0120305	0	0	0	0.0101905	0.0103121	0	0.0203505	0.030085	0.0377001	0.0338341	0.0144914	0.0201932	0.0117341	0.124454	0.249392
47.75	0	0	0	0	0	0	0	0	0	0	0	0	0	0.0663803	0	0	0	0	0	0	0	0	0	0	0	0	0	0.060072	0	0	0	0	0	0.0121562	0.00946044	0	0.00995356	0	0.0104845	0	0.0304347	0	0.0376875	0.0224555	0	0	0.0114333	0.125927	0.109101
48.14	0	0	0	0	0	0	0	0.0567683	0	0	0	0	0	0	0	0	0	0	0	0	0	0	0	0	0	0	0	0	0	0	0	0	0	0.0359801	0.0096432	0.00878143	0.0202533	0	0	0.0128757	0	0.0149302	0.0465131	0.0558999	0.0430214	0.0100278	0.0445897	0.218273	0.0967031
48.54	0	0	0	0	0	0	0	0	0	0	0	0	0	0	0	0	0	0	0	0	0	0	0	0	0	0.0649731	0	0	0	0.0612394	0	0	0.0227718	0	0	0	0.0105486	0	0	0.0261954	0	0	0.0190704	0	0	0.0309553	0.0352259	0.145515	0.125714
48.94	0	0	0	0	0	0	0	0	0	0	0	0	0	0	0	0	0	0	0	0	0	0	0	0	0	0	0	0	0	0	0	0	0	0.0249745	0.0100625	0	0	0	0.032797	0.0133197	0.0107905	0	0.0297684	0.0237574	0	0.0104638	0.0120392	0.163705	0.101538
49.34	0	0	0	0	0.0641782	0	0	0	0	0	0	0	0	0	0	0	0	0	0	0	0	0	0	0	0	0	0	0	0	0	0	0	0	0.0126989	0	0	0	0.0105228	0	0	0	0.01621	0.0102329	0.0121116	0	0	0.0249703	0.0818523	0.101538
49.74	0	0	0	0	0	0	0	0	0	0	0	0	0	0	0	0	0	0	0	0.0606124	0	0	0	0	0	0	0	0	0	0	0	0	0	0	0	0.00942397	0	0	0	0	0.0214932	0	0.0204204	0	0.0306397	0	0.0121806	0.0842924	0.132082
50.15	0	0	0	0	0	0	0	0	0	0	0	0	0	0	0	0	0	0	0	0	0	0	0	0	0	0	0	0	0	0	0	0	0	0	0	0	0	0.0217642	0.022855	0	0	0.0166469	0.0104371	0.0122707	0.0159494	0	0.0252313	0.0532373	0.0896272
50.56	0	0	0	0	0	0	0	0	0	0	0	0	0	0	0	0	0	0	0	0	0	0	0	0	0	0	0	0	0	0	0	0	0	0	0	0.0102807	0	0	0	0.0142943	0	0.03371	0.0104371	0	0.0323185	0	0.039152	0.0887288	0.0467005
50.97	0	0	0	0	0	0	0	0	0	0	0	0	0	0	0	0	0	0	0	0	0	0	0	0	0	0	0	0	0	0	0	0	0	0.0133036	0	0	0	0	0	0.0287536	0	0	0.0318947	0	0.0159794	0	0	0.0519697	0.0598638
51.39	0	0	0	0.0711805	0	0	0	0	0	0	0	0	0	0	0	0	0	0	0	0	0	0	0	0	0	0	0	0	0	0	0	0	0	0	0	0	0	0	0	0	0	0.0174694	0.0434122	0	0	0	0.0131646	0.0736238	0.0317739
51.81	0	0	0	0	0	0	0	0	0	0	0	0	0	0	0	0	0	0	0	0.0665654	0	0	0.0757763	0	0	0	0	0	0	0	0	0	0	0	0.022361	0	0	0.0116252	0	0	0	0	0	0	0	0	0	0.0736238	0.0161172
52.23	0	0	0	0	0	0	0	0.065381	0	0	0	0	0	0	0	0	0	0.0696294	0	0	0	0	0	0	0	0	0	0	0	0	0	0	0	0.0141755	0	0	0	0.0234928	0	0	0	0	0	0	0	0	0.027376	0.0372248	0.0328341
52.66	0	0	0	0	0.0716407	0	0	0	0	0	0	0	0	0	0	0	0	0	0	0	0	0	0	0	0	0	0	0.0726452	0	0	0	0	0	0	0	0	0	0	0	0.0156945	0.0121288	0	0	0.0138666	0	0	0.0282056	0.0380709	0.0166419
53.09	0	0	0	0	0	0	0	0	0	0	0	0	0	0	0	0	0	0	0	0	0	0	0	0	0	0	0	0	0	0	0	0	0	0	0	0	0	0	0.012778	0	0	0	0	0	0	0	0	0	0.0334065
53.53	0	0	0	0	0	0	0	0	0	0	0	0	0	0	0	0	0	0	0.0650454	0.0682464	0	0	0	0	0	0	0	0	0	0	0	0	0	0	0	0.0111764	0	0	0	0	0	0	0	0	0	0	0	0.0992149	0
53.97	0	0	0	0	0	0	0	0	0	0	0	0	0	0	0	0	0	0	0	0.0705997	0	0	0	0	0	0	0	0	0	0.077941	0	0	0	0	0	0	0	0	0	0	0	0	0	0.0143984	0	0	0	0.039686	0.0527471
54.41	0	0	0	0	0	0	0	0	0	0	0	0	0	0	0	0	0	0	0	0	0	0	0	0	0	0	0	0	0	0	0	0	0	0	0	0.0115755	0	0	0	0.0165487	0	0	0	0	0	0	0	0.0202564	0.0360439
54.85	0	0	0	0	0	0	0	0	0	0	0	0	0.0833369	0	0	0	0	0	0	0	0	0	0	0	0	0	0	0	0	0	0	0	0	0	0	0	0	0	0	0	0.0131884	0	0	0	0	0	0	0.0404209	0.0180512
55.3	0	0	0	0	0	0	0	0	0	0	0	0	0	0	0	0	0	0	0	0	0	0	0	0	0	0	0	0	0	0	0	0	0	0	0	0	0	0	0	0	0.013588	0	0	0	0	0	0	0.0210189	0.018481
55.75	0	0	0	0	0	0	0	0	0	0	0	0	0	0	0	0	0	0	0	0	0	0	0	0	0	0	0	0	0	0	0	0	0	0	0	0	0	0	0	0	0	0	0	0.0153927	0	0	0	0.0434964	0.0369994
56.21	0	0	0	0	0	0	0	0.0775716	0	0	0	0	0	0	0	0	0	0	0.0714347	0	0	0	0	0	0	0	0	0	0	0	0	0	0.0152854	0	0	0	0	0	0	0	0	0	0	0	0	0	0	0.0217482	0.0189202
56.67	0	0	0	0	0	0	0	0	0	0	0	0	0	0	0	0	0	0	0	0	0	0	0	0	0	0	0	0	0	0	0	0	0	0	0	0	0	0	0	0	0	0	0	0	0	0	0	0	0.0189291
57.14	0	0	0	0	0	0	0	0	0	0	0	0	0.0917159	0	0	0	0	0	0	0.0810362	0	0	0	0	0	0	0	0	0	0	0	0	0	0	0	0	0	0	0	0	0	0	0.0137517	0.0166079	0	0	0	0.022539	0.0399426
57.6	0	0	0	0	0	0	0	0	0	0	0	0	0	0	0	0	0	0	0.0744255	0	0	0	0	0	0	0	0	0	0	0	0	0	0	0	0	0	0	0	0	0	0	0	0	0	0	0	0	0	0
58.07	0	0	0	0	0	0	0	0	0	0	0	0	0	0	0	0	0	0	0	0.0819741	0	0	0	0	0	0	0	0	0	0	0	0	0	0	0	0	0	0	0.0152627	0	0	0	0	0	0	0.0148963	0	0	0.0402929
58.55	0	0	0	0	0	0	0	0	0	0	0	0	0	0	0	0	0	0	0	0	0	0	0	0	0	0	0	0	0	0	0	0.0179547	0	0	0	0	0	0	0	0.0192395	0	0	0	0.0170805	0	0	0	0	0
59.03	0	0	0	0	0	0	0	0	0	0	0	0	0	0	0	0	0	0	0	0	0	0	0	0	0	0	0	0	0	0	0	0	0	0	0	0	0	0	0	0	0	0.0231063	0	0	0	0	0	0	0.0209523
59.51	0	0	0	0	0	0	0	0	0	0	0	0	0	0	0	0	0	0	0	0	0	0	0	0	0	0	0	0	0	0	0	0	0	0	0.0206041	0	0	0	0	0	0	0	0	0	0	0	0	0	0.0298398
[truncated: 15 more columns]

## Sheet: Fig 4
Genotype	Fig 4A	Fig 4B	Fig 4C	Fig 4D	Fig 4E	Fig 4F	Figs 4A-4F
	Peak viscosity (cP)	Trough viscosity (cP)	Breakdown viscosity (cP)	Final viscosity (cP)	Setback viscosity (cP)	Pasting temperature (oC)	Mean A-type granule diameter (µm)
WT seg	736	438	298	1563	1125	95	19.6902
WT seg	721	345	376	1531	1186	95.2	18.598
WT seg	845	497	348	1561	1064	95.3	20.1776
parc6 sgl	729	420	309	1496	1076	95.15	21.3632
parc6 sgl	839	460	379	1674	1214	95.25	20.8466
parc6 sgl	861	449	412	1558	1109	94.45	20.0138
parc6 dbl	742	400	342	1595	1195	95.2	19.2144
parc6 dbl	803	440	363	1618	1178	94.5	20.8466
parc6 dbl	873	495	378	1522	1027	93.65	20.8466
bgc1	991	543	448	1637	1094	92.85	21.0174
bgc1	943	478	465	1980	1502	92.1	22.99
bgc1	1034	580	454	1638	1058	92.05	22.8034
parc6 sgl bgc1	931	533	398	1703	1170	92.85	24.7404
parc6 sgl bgc1	945	490	455	1760	1270	92.1	23.9466
parc6 sgl bgc1	979	478	501	1857	1379	90.55	23.368
parc6 dbl bgc1	979	533	446	1824	1291	91.3	27.0622
parc6 dbl bgc1	1038	511	527	1880	1369	90.5	28.1884
parc6 dbl bgc1	1056	531	525	1763	1232	90.4	27.2838

## Sheet: Fig S1
Genotype	Fig S1
	Plant height (cm)
Kronos WT	70
Kronos WT	60
Kronos WT	66
Kronos WT	66
WT seg	71
WT seg	66
WT seg	66
WT seg	62
parc6sgl	72
parc6sgl	71
parc6sgl	64
parc6sgl	73
parc6 dbl	64
parc6 dbl	62
parc6 dbl	66
parc6 dbl	57
bgc1	75
bgc1	64
bgc1	79
bgc1	63
parc6 sgl bgc1	57
parc6 sgl bgc1	68
parc6 sgl bgc1	67
parc6 sgl bgc1	66
parc6 dbl bgc1	60
parc6 dbl bgc1	62
parc6 dbl bgc1	65
parc6 dbl bgc1	99

## Sheet: Fig S2
Genotype	Fig S2A			Genotype	Fig S2B		Fig S2C																													Genotype	Fig S2D	Fig S2E	Fig S2F and Fig S2G	Fig S2G
	Starch content (%)				Amylose content (%)		DP	Relative peak area (%)																													Number of granules/g DW	Number of small granules/g DW	Number of large granules/g DW	Mean A-type granule diameter (µm)
Kronos WT	58.6958			Kronos WT	14.5387			Kronos WT	Kronos WT	Kronos WT	WT seg	WT seg	WT seg	WT seg	parc6sgl	parc6sgl	parc6sgl	parc6sgl	parc6 dbl	parc6 dbl	parc6 dbl	parc6 dbl	bgc1	bgc1	bgc1	bgc1	parc6 sgl bgc1	parc6 sgl bgc1	parc6 sgl bgc1	parc6 sgl bgc1	parc6 dbl bgc1	parc6 dbl bgc1	parc6 dbl bgc1	parc6 dbl bgc1		Kronos WT	2.14718e+09	2.05172e+09	9.54579e+07	19.3716
Kronos WT	58.0438			Kronos WT	15.0392		2	5.65339	1.87075	1.66983	1.22	1.30013	1.38055	1.2405	1.37055	1.30026	1.31974	2.24112	1.31105	1.27114	1.29052	1.31118	1.39111	1.41972	1.38083	1.33027	1.27025	1.37069	1.3907	1.32987	1.27089	1.36027	1.28013	1.29039		Kronos WT	1.82837e+09	1.75222e+09	7.61445e+07	21.0174
Kronos WT	60.2271			Kronos WT	16.9858		3	2.79168	3.35134	2.70973	2.28	2.46025	2.491	2.35094	2.56102	2.47049	2.45951	3.18159	2.42194	2.46222	2.54102	2.56231	2.41193	2.5195	2.38143	2.34047	2.30046	2.32116	2.34117	2.17978	2.39167	2.46049	2.33023	2.31069		Kronos WT	1.72331e+09	1.62011e+09	1.032e+08	22.4346
Kronos WT	64.9127			Kronos WT	14.1127		4	1.69101	1.72069	1.55984	1.37	1.45015	1.48059	1.36054	1.43057	1.39028	1.37972	1.88094	1.35108	1.35122	1.42057	1.46132	1.42114	1.46971	1.41085	1.36027	1.34027	1.36068	1.4007	1.28987	1.42099	1.4903	1.39014	1.3404		Kronos WT	1.97223e+09	1.89013e+09	8.21039e+07	22.4346
Kronos WT	63.8838			Kronos WT	14.6424		5	1.85111	2.0008	1.76982	1.62	1.73017	1.7407	1.61064	1.70068	1.67033	1.65967	1.83092	1.59127	1.5514	1.70068	1.75158	1.69135	1.75965	1.70102	1.68034	1.63033	1.61081	1.68084	1.57984	1.66116	1.77035	1.65017	1.60048		Kronos WT	1.90248e+09	1.83254e+09	6.9933e+07	20.8466
Kronos WT	70.1588			Kronos WT	14.9254		6	2.56154	2.73109	2.48975	2.47	2.49025	2.46098	2.42097	2.42097	2.39048	2.38952	2.44122	2.36189	2.41217	2.42097	2.47223	2.46197	2.4895	2.45147	2.41048	2.39048	2.3912	2.46123	2.31977	2.51176	2.5005	2.48025	2.43073		Kronos WT	1.76945e+09	1.68663e+09	8.28236e+07	22.8034
Kronos WT	51.4299			Kronos WT	13.8708		7	2.27136	2.34094	2.12979	2.15	2.07021	2.14086	2.13085	2.09084	2.05041	2.07958	2.07104	2.15172	2.03183	2.14086	2.17195	2.13171	2.08958	2.0012	1.97039	2.0204	2.05103	2.07104	1.93981	2.06144	2.13043	2.0402	2.0106		Kronos WT	1.52778e+09	1.46681e+09	6.09707e+07	21.8922
Kronos WT	60.9038			Kronos WT	14.569		8	2.30138	2.35094	2.27977	2.31	2.30023	2.33093	2.33093	2.32093	2.27045	2.24955	2.32116	2.36189	2.26204	2.33093	2.37213	2.26181	2.23955	2.14128	2.22044	2.17043	2.17109	2.17109	2.11979	2.19153	2.15043	2.14021	2.19066		Kronos WT	2.00461e+09	1.90846e+09	9.61483e+07	22.8034
WT seg	54.1228			WT seg	16.339		9	4.10246	4.12165	4.17958	4.27	4.25043	4.29172	4.32173	4.31172	4.28086	4.24915	4.23212	4.42354	4.34391	4.39176	4.34391	4.22338	4.20916	4.10246	4.21084	4.18084	4.17209	4.33217	4.06959	4.15291	4.12082	4.14041	4.17125		WT seg	1.53182e+09	1.46891e+09	6.29179e+07	19.8514
WT seg	42.0416			WT seg	13.5018		10	5.60336	5.66226	5.74943	5.96	5.82058	6.02241	6.06242	6.03241	6.07121	6.05879	6.03302	6.22498	6.12551	6.19248	6.09549	6.01481	6.07878	5.94357	6.03121	6.13123	6.003	6.05303	6.0394	5.92415	6.03121	6.08061	6.06182		WT seg	1.81038e+09	1.7388e+09	7.15788e+07	20.6774
WT seg	58.3121			WT seg	16.1576		11	5.73344	5.82233	5.94941	6.22	6.08061	6.29252	6.2425	6.36255	6.41128	6.29874	6.4032	6.47518	6.37574	6.53261	6.45581	6.27502	6.35873	6.25375	6.38128	6.59132	6.44322	6.44322	6.52935	6.27439	6.43129	6.43064	6.40192		WT seg	1.53535e+09	1.47901e+09	5.6341e+07	20.6774
WT seg	57.8586			WT seg	15.2504		12	5.45327	5.57223	5.66943	5.92	5.83058	5.96238	5.9924	6.06242	6.13123	6.04879	6.08304	6.16493	6.09549	6.22249	6.19558	6.02482	6.07878	5.96358	6.11122	6.33127	6.1931	6.1931	6.28937	6.03422	6.17123	6.20062	6.16185		WT seg	2.02433e+09	1.94198e+09	8.23499e+07	20.1776
WT seg	49.4176			WT seg	14.2819		13	4.96298	5.07203	5.17948	5.36	5.28053	5.37215	5.37215	5.44218	5.4811	5.45891	5.37269	5.48439	5.49495	5.54222	5.48494	5.3743	5.39892	5.39324	5.47109	5.54111	5.47274	5.48274	5.56944	5.41379	5.43109	5.52055	5.50165		WT seg	1.90744e+09	1.82597e+09	8.14702e+07	21.8922
WT seg	55.3983			WT seg	14.1652		14	4.79288	4.92197	5.0295	5.2	5.10051	5.17207	5.21208	5.2521	5.29106	5.26895	5.2026	5.2542	5.29477	5.34214	5.27475	5.18415	5.19896	5.26316	5.25105	5.34107	5.26263	5.35268	5.34947	5.21365	5.22104	5.32053	5.28158		WT seg	1.90782e+09	1.82785e+09	7.99683e+07	21.1896
WT seg	57.2677			WT seg	15.1272		15	4.4927	4.65186	4.73953	4.79	4.80048	4.87195	4.89196	4.96198	4.94099	4.93901	4.81241	4.93395	4.93444	4.992	4.90441	4.86389	4.85903	4.90294	4.90098	4.93099	4.91246	4.85243	4.93951	4.8634	4.81096	4.9505	4.85146		WT seg	2.14709e+09	2.0644e+09	8.26938e+07	20.0138
WT seg	56.502			WT seg	15.9002		16	4.07244	4.2617	4.37956	4.48	4.42044	4.45178	4.46178	4.52181	4.5109	4.52909	4.38219	4.49359	4.46402	4.4918	4.46402	4.39351	4.34913	4.46268	4.44089	4.43089	4.35218	4.36218	4.41956	4.33303	4.29086	4.42044	4.3313		WT seg	1.93912e+09	1.86544e+09	7.36735e+07	22.4346
parc6sgl	55.7788			parc6sgl	15.7419		17	3.60216	3.79152	3.88961	3.92	3.92039	3.93157	3.92157	4.0016	3.96079	4.0192	3.86193	3.93315	3.95356	3.91156	3.91352	3.84307	3.80924	3.94237	3.90078	3.85077	3.81191	3.75188	3.84962	3.75263	3.70074	3.79038	3.76113		parc6sgl	2.26518e+09	2.18796e+09	7.72198e+07	22.99
parc6sgl	54.3918			parc6sgl	15.4596		18	3.1619	3.29132	3.40966	3.46	3.48035	3.48139	3.5014	3.53141	3.5107	3.57928	3.41171	3.57286	3.62326	3.46138	3.47313	3.43275	3.42931	3.5021	3.41068	3.39068	3.33167	3.36168	3.38966	3.35235	3.41068	3.40034	3.331		parc6sgl	1.58654e+09	1.51242e+09	7.41206e+07	23.5594
parc6sgl	57.4957			parc6sgl	13.6881		19	3.22193	3.40136	3.46965	3.46	3.49035	3.52141	3.53141	3.4914	3.54071	3.4993	3.3917	3.5028	3.48313	3.5014	3.48313	3.39271	3.41932	3.47208	3.40068	3.44069	3.3917	3.42171	3.46965	3.44241	3.37067	3.44034	3.331		parc6sgl	2.22817e+09	2.14317e+09	8.50028e+07	24.1426
parc6sgl	42.8533			parc6sgl	13.8572		20	3.08185	3.2613	3.36966	3.42	3.39034	3.36134	3.39136	3.44138	3.40068	3.39932	3.30165	3.35268	3.333	3.36134	3.32299	3.32266	3.28934	3.37202	3.37067	3.39068	3.31166	3.31166	3.42966	3.32233	3.27065	3.35034	3.29099		parc6sgl	1.84313e+09	1.7753e+09	6.78276e+07	23.1782
parc6sgl	55.1435			parc6sgl	14.1979		21	3.0018	3.12125	3.23968	3.3	3.26033	3.2513	3.2613	3.2413	3.21064	3.21936	3.11156	3.21257	3.2229	3.18127	3.17286	3.21257	3.19936	3.24195	3.24065	3.24065	3.24162	3.17159	3.26967	3.24227	3.16063	3.22032	3.22097		parc6sgl	2.0479e+09	1.9768e+09	7.11052e+07	22.4346
parc6sgl	45.6172			parc6sgl	13.4837		22	2.68161	2.87115	2.9697	2.97	2.9703	2.97119	2.93117	2.94118	2.93059	2.96941	2.8014	2.92234	2.95266	2.88115	2.87259	2.93235	2.89942	2.95177	2.95059	2.94059	2.96148	2.92146	2.9897	2.99209	2.88058	2.93029	2.97089		parc6sgl	1.96799e+09	1.90404e+09	6.395e+07	22.0716
parc6sgl	55.113			parc6sgl	16.3426		23	2.52151	2.65106	2.74973	2.76	2.75028	2.68107	2.71108	2.66106	2.68054	2.69946	2.5913	2.66213	2.67241	2.61104	2.62236	2.68215	2.66947	2.71163	2.70054	2.70054	2.72136	2.69135	2.72973	2.73191	2.69054	2.71027	2.73082		parc6sgl	1.64262e+09	1.55956e+09	8.30648e+07	21.8922
parc6sgl	51.8601			parc6sgl	14.4544		24	2.23134	2.36094	2.45975	2.47	2.45025	2.40096	2.47099	2.40096	2.41048	2.38952	2.31116	2.39191	2.43219	2.37095	2.39215	2.47198	2.45951	2.44146	2.42048	2.42048	2.45123	2.44122	2.46975	2.52177	2.47049	2.48025	2.50075		parc6sgl	2.0278e+09	1.95288e+09	7.49234e+07	23.7522
parc6 dbl	47.1387			parc6 dbl	14.7538		25	2.02121	2.13085	2.22978	2.23	2.28023	2.21088	2.2409	2.13085	2.14043	2.15957	2.07104	2.15172	2.21199	2.15086	2.18196	2.28183	2.22955	2.22133	2.22044	2.19044	2.25113	2.21111	2.18978	2.30161	2.24045	2.25023	2.30069		parc6 dbl	1.77557e+09	1.70076e+09	7.48135e+07	25.1472
parc6 dbl	52.9827			parc6 dbl	15.5869		26	1.80108	1.91076	2.0198	2.03	2.09021	1.98079	2.03081	1.91076	1.94039	1.92961	1.83092	1.91153	1.97177	1.92077	1.93174	2.07166	1.9796	2.03122	2.04041	1.9804	2.09105	2.01101	2.0398	2.08146	1.9904	2.0302	2.08062		parc6 dbl	1.73115e+09	1.65815e+09	7.30036e+07	27.2838
parc6 dbl	55.3693			parc6 dbl	15.5702		27	1.70102	1.7607	1.84982	1.8	1.86019	1.77071	1.79072	1.72069	1.75035	1.74965	1.66083	1.74139	1.75158	1.70068	1.69152	1.85148	1.78964	1.8311	1.86037	1.77035	1.90095	1.82091	1.84982	1.87131	1.83037	1.85019	1.86056		parc6 dbl	1.63734e+09	1.56289e+09	7.44509e+07	25.981
parc6 dbl	59.5568			parc6 dbl	15.5476		28	1.52091	1.60064	1.64984	1.58	1.63016	1.55062	1.57063	1.53061	1.54031	1.57968	1.47074	1.47118	1.53138	1.4906	1.50135	1.64131	1.61968	1.62097	1.65033	1.63033	1.69085	1.6008	1.64984	1.68118	1.65033	1.64016	1.6705		parc6 dbl	1.66306e+09	1.60705e+09	5.60158e+07	26.1936
parc6 dbl	43.9483			parc6 dbl	15.9124		29	1.37082	1.41056	1.45985	1.42	1.45015	1.39056	1.35054	1.36054	1.36027	1.39972	1.29065	1.32106	1.3312	1.30052	1.32119	1.45116	1.44971	1.41085	1.47029	1.41028	1.51076	1.45073	1.38986	1.49104	1.46029	1.45015	1.48044		parc6 dbl	1.55334e+09	1.49091e+09	6.24295e+07	27.2838
parc6 dbl	41.5101			parc6 dbl	15.2986		30	1.22073	1.28051	1.27987	1.26	1.26013	1.19048	1.22049	1.18047	1.17023	1.20976	1.10055	1.15092	1.19107	1.14046	1.16104	1.251	1.25975	1.26076	1.26025	1.23025	1.31066	1.27064	1.20988	1.30091	1.29026	1.27013	1.29039		parc6 dbl	2.14007e+09	2.07567e+09	6.44011e+07	24.1426
parc6 dbl	54.9747			parc6 dbl	15.4536		31	1.06064	1.11044	1.09989	1.1	1.09011	1.04042	1.07043	1.04042	1.04021	1.05979	0.98049	1.0008	1.05095	1.0104	1.03093	1.11089	1.10978	1.12067	1.11022	1.11022	1.14057	1.13057	1.08989	1.13079	1.14023	1.12011	1.14034		bgc1	2.19441e+08	1.50294e+08	6.91474e+07	20.5094
parc6 dbl	54.1283			parc6 dbl	14.5488		32	0.95057	0.980392	0.959904	0.97	0.960096	0.920368	0.95038	0.910364	0.930186	0.939812	0.830415	0.890713	0.930838	0.890356	0.91082	0.970777	0.969806	0.990594	0.960192	0.980196	0.990495	1.0005	0.979902	1.0007	1.0002	0.980098	1.0103		bgc1	2.02803e+08	1.44095e+08	5.87086e+07	24.1426
bgc1	47.2028			bgc1	15.1849		33	0.880528	0.890356	0.869913	0.85	0.860086	0.790316	0.830332	0.810324	0.830166	0.829834	0.750375	0.810649	0.830748	0.790316	0.81073	0.870697	0.859828	0.870522	0.840168	0.870174	0.870435	0.88044	0.89991	0.890623	0.880176	0.850085	0.90027		bgc1	1.76452e+08	1.01742e+08	7.47097e+07	22.2524
bgc1	48.4224			bgc1	14.12		34	0.770462	0.820328	0.789921	0.77	0.780078	0.720288	0.770308	0.740296	0.75015	1.39972	0.72036	0.740592	0.730658	0.70028	0.730658	0.780624	0.769846	0.810486	0.790158	0.790158	0.78039	0.790395	0.79992	0.80056	0.810162	0.760076	0.810243		bgc1	1.42048e+08	8.79888e+07	5.40593e+07	22.99
bgc1	58.6628			bgc1	13.0025		35	0.780468	0.790316	0.739926	0.73	0.730073	0.70028	0.720288	0.680272	0.690138	0.619876	0.68034	0.660528	0.690622	0.660264	0.670604	0.70056	0.709858	0.730438	0.70014	0.70014	0.72036	0.730365	0.749925	0.740518	0.740148	0.710071	0.730219		bgc1	2.09769e+08	1.40636e+08	6.91329e+07	22.8034
bgc1	51.7523			bgc1	13.7267		36	0.740444	0.720288	0.69993	0.69	0.690069	0.660264	0.670268	0.630252	0.630126	0.589882	0.6003	0.620496	0.640577	0.610244	0.620559	0.65052	0.659868	0.660396	0.630126	0.630126	0.650325	0.64032	0.669933	0.680476	0.680136	0.650065	0.680204		bgc1	1.35308e+08	7.74722e+07	5.78354e+07	22.8034
bgc1	54.4005			bgc1	13.1561		37	0.680408	0.670268	0.669933	0.65	0.650065	0.620248	0.620248	0.540216	0.580116	0.559888	0.56028	0.590472	0.60054	0.55022	0.580522	0.610488	0.579884	0.630378	0.610122	0.540108	0.590295	0.590295	0.59994	0.620434	0.620124	0.590059	0.630189		bgc1	1.7998e+08	1.13483e+08	6.64964e+07	23.5594
bgc1	60.9808			bgc1	13.3453		38	0.640384	0.640256	0.629937	0.59	0.60006	0.560224	0.570228	0.520208	0.540108	0.489902	0.52026	0.55044	0.550495	0.520208	0.540486	0.55044	0.54989	0.580348	0.570114	0.540108	0.550275	0.54027	0.559944	0.560392	0.560112	0.520052	0.570171		bgc1	1.71577e+08	9.51952e+07	7.63823e+07	21.3632
bgc1	53.902			bgc1	14.2511		39	0.560336	0.570228	0.539946	0.53	0.520052	0.480192	0.5002	0.480192	0.5001	0.39992	0.46023	0.480384	0.480432	0.460184	0.470423	0.480384	0.479904	0.5003	0.490098	0.470094	0.470235	0.470235	0.49995	0.480336	0.480096	0.450045	0.480144		parc6 sgl bgc1	1.80716e+08	1.21011e+08	5.97044e+07	25.5608
bgc1	52.7482			bgc1	14.3459		40	0.460276	0.480192	0.459954	0.44	0.440044	0.420168	0.420168	0.380152	0.40008	0.309938	0.390195	0.410328	0.40036	0.370148	0.390351	0.390312	0.39992	0.420252	0.40008	0.380076	0.38019	0.38019	0.39996	0.40028	0.40008	0.370037	0.40012		parc6 sgl bgc1	1.71429e+08	1.11267e+08	6.01613e+07	25.3532
parc6 sgl bgc1	42.0938			parc6 sgl bgc1	14.1738		41	0.370222	0.370148	0.359964	0.35	0.350035	0.330132	0.330132	0.290116	0.310062	0.229954	0.290145	0.320256	0.320288	0.310124	0.30027	0.310248	0.319936	0.330198	0.310062	0.280056	0.290145	0.290145	0.309969	0.320224	0.320064	0.290029	0.320096		parc6 sgl bgc1	2.35855e+08	1.64953e+08	7.09023e+07	27.0622
parc6 sgl bgc1	53.6328			parc6 sgl bgc1	16.7691		42	0.270162	0.280112	0.259974	0.26	0.260026	0.2501	0.2501	0.240096	0.240048	0.169966	0.210105	0.240192	0.250225	0.230092	0.230207	0.240192	0.229954	0.240144	0.240048	0.220044	0.210105	0.210105	0.229977	0.230161	0.240048	0.210021	0.230069		parc6 sgl bgc1	1.23172e+08	9.29771e+07	3.01951e+07	25.5608
parc6 sgl bgc1	56.8715			parc6 sgl bgc1	14.2092		43	0.180108	0.190076	0.189981	0.18	0.190019	0.170068	0.180072	0.170068	0.170034	0.09998	0.16008	0.180144	0.180162	0.170068	0.170153	0.180144	0.169966	0.170102	0.170034	0.15003	0.14007	0.16008	0.159984	0.170119	0.170034	0.150015	0.170051		parc6 sgl bgc1	1.80722e+08	1.37444e+08	4.32778e+07	25.5608
parc6 sgl bgc1	52.3954			parc6 sgl bgc1	14.3366		44	0.110066	0.120048	0.129987	0.12	0.130013	0.120048	0.120048	0.110044	0.110022	0.069986	0.090045	0.120096	0.130117	0.120048	0.110099	0.120096	0.109978	0.110066	0.110022	0.090018	0.090045	0.10005	0.09999	0.110077	0.110022	0.10001	0.110033		parc6 sgl bgc1	1.59735e+08	1.11123e+08	4.86119e+07	25.981
parc6 sgl bgc1	47.1089			parc6 sgl bgc1	13.3186		45	0.070042	0.070028	0.069993	0.07	0.080008	0.060024	0.070028	0.070028	0.070014	0.039992	0.06003	0.0800641	0.0800721	0.070028	0.0700631	0.070056	0.059988	0.070042	0.060012	0.060012	0.06003	0.06003	0.059994	0.060042	0.060012	0.060006	0.060018		parc6 sgl bgc1	1.59769e+08	1.04337e+08	5.54325e+07	27.9596
parc6 sgl bgc1	46.7674			parc6 sgl bgc1	14.7395																															parc6 sgl bgc1	2.89918e+08	2.35279e+08	5.4639e+07	26.6244
parc6 sgl bgc1	61.2393			parc6 sgl bgc1	13.3417																															parc6 dbl bgc1	1.80207e+08	1.45983e+08	3.42241e+07	30.5838
parc6 sgl bgc1	56.5289			parc6 sgl bgc1	14.2724																															parc6 dbl bgc1	3.48799e+08	3.09318e+08	3.94813e+07	31.0866
parc6 dbl bgc1	48.3524			parc6 dbl bgc1	13.7117																															parc6 dbl bgc1	2.39696e+08	1.95439e+08	4.42568e+07	31.8564
parc6 dbl bgc1	51.0716			parc6 dbl bgc1	14.8912																															parc6 dbl bgc1	2.4602e+08	2.0371e+08	4.231e+07	29.8446
parc6 dbl bgc1	51.1165			parc6 dbl bgc1	13.926																															parc6 dbl bgc1	2.16244e+08	1.78739e+08	3.75046e+07	28.652
parc6 dbl bgc1	56.4744			parc6 dbl bgc1	13.3454																															parc6 dbl bgc1	2.08782e+08	1.68743e+08	4.00389e+07	31.5978
parc6 dbl bgc1	50.017			parc6 dbl bgc1	14.8091																															parc6 dbl bgc1	2.48516e+08	2.09579e+08	3.89377e+07	28.1884
parc6 dbl bgc1	52.8733			parc6 dbl bgc1	14.4819
parc6 dbl bgc1	52.5272			parc6 dbl bgc1	15.1396
parc6 dbl bgc1	52.97			parc6 dbl bgc1	13.5112
parc6 dbl bgc1	54.5292			parc6 dbl bgc1	12.6348
parc6 dbl bgc1	54.7726			parc6 dbl bgc1	12.6765
parc6 dbl bgc1	53.6656			parc6 dbl bgc1	12.3265
parc6 dbl bgc1	54.2106			parc6 dbl bgc1	13.4756
parc6 dbl bgc1	56.2052			parc6 dbl bgc1	14.2019
parc6 dbl bgc1	57.1744			parc6 dbl bgc1	13.8032
parc6 dbl bgc1	55.8715			parc6 dbl bgc1	15.2773
parc6 dbl bgc1	52.8725			parc6 dbl bgc1	14.4452

## Sheet: Fig S3
Genotype	Fig S3A		Genotype	Fig S3B	Fig S3C
	Grain yield per plot (kg)			TGW (g)	Area (mm2)
WT seg	0.465		WT seg	47.5364	17.733
WT seg	0.45		WT seg	48.3798	18.2426
WT seg	0.42		WT seg	48.0515	18.0234
parc6 sgl	0.71		parc6 sgl	49.1032	17.8441
parc6 sgl	0.635		parc6 sgl	52.8753	18.5031
parc6 sgl	0.61		parc6 sgl	51.2636	18.3647
parc6 dbl	0.51		parc6 dbl	51.0442	18.8792
parc6 dbl	0.5		parc6 dbl	52.838	19.2603
parc6 dbl	0.515		parc6 dbl	50.3136	18.5269
bgc1	0.59		bgc1	52.6492	19.3137
bgc1	0.62		bgc1	55.2443	19.8536
bgc1	0.615		bgc1	53.0239	19.129
parc6 sgl bgc1	0.545		parc6 sgl bgc1	51.6262	18.9183
parc6 sgl bgc1	0.555		parc6 sgl bgc1	49.7329	18.4115
parc6 sgl bgc1	0.515		parc6 sgl bgc1	48.8012	18.2162
parc6 dbl bgc1	0.58		parc6 dbl bgc1	46.1598	17.7109
parc6 dbl bgc1	0.57		parc6 dbl bgc1	47.252	17.9925
parc6 dbl bgc1	0.59		parc6 dbl bgc1	47.3692	17.9086

## Sheet: Fig S4
Fig S4B																				Genotype	Fig S4C			Genotype	Fig S4D		Genotype	Fig S4E	Fig S4F	Fig S4G	Fig S4H
Diameter (µm)	Volume (%)																				Mean granule diameter (µm)				Mean A-type granule diameter (µm)			Percentage volume of granules larger than 10 µm (%)	Percentage volume of granules larger than 20 µm (%)	Percentage volume of granules larger than 30 µm (%)	Percentage volume of granules larger than 40 µm (%)
	WT seg	WT seg	WT seg	parc6sgl	parc6sgl	parc6sgl	parc6 dbl	parc6 dbl	parc6 dbl	bgc1	bgc1	bgc1	parc6 sgl bgc1	parc6 sgl bgc1	parc6 sgl bgc1	parc6 dbl bgc1	parc6 dbl bgc1	parc6 dbl bgc1		WT seg	14.25			WT seg	18.598		WT seg	60.799	25.329	1.245	0.092
2.3	0	0	0	0	0	0	0	0	0	0	0	0	0	0	0	0	0	0		WT seg	15.91			WT seg	20.1776		WT seg	68.066	32.716	2.826	0.445
2.319	0	0	0	0	0	0	0	0	0	0	0	0	0	0	0	0	0	0		WT seg	16.38			WT seg	19.6902		WT seg	69.378	35.978	3.5	0.431
2.338	0.100702	0.07545	0.109183	0.0660778	0.100697	0.0643184	0.0732318	0.0952265	0.0971325	0.00463893	0.00877734	0.00406536	0.00730257	0.00562339	0.00598676	0.0072852	0.00800644	0.0146673		parc6sgl	17.11			parc6sgl	20.8466		parc6sgl	70.739	39.649	5.289	0.704
2.357	0.134269	0.108459	0.137666	0.0864094	0.131344	0.0989514	0.105271	0.125526	0.12951	0.00786961	0.0119691	0.0046908	0.0111774	0.00951651	0.00902114	0.00942791	0.0104084	0.0212676		parc6sgl	15.56			parc6sgl	20.0138		parc6sgl	62.343	32.993	4.214	0.161
2.376	0.123569	0.0985565	0.139802	0.0917465	0.124776	0.0940038	0.095659	0.127474	0.123035	0.0060596	0.0106126	0.00557033	0.0106185	0.00904069	0.00732353	0.00773517	0.0114092	0.0209009		parc6sgl	16.74			parc6sgl	21.3632		parc6sgl	69.413	38.033	4.693	0.698
2.396	0.138465	0.108459	0.132919	0.0965752	0.148856	0.108846	0.109848	0.134183	0.134135	0.0072069	0.0119691	0.0058635	0.0111774	0.00951651	0.007873	0.00848512	0.0136109	0.0198009		parc6 dbl	15.74			parc6 dbl	20.8466		parc6 dbl	64.312	32.692	4.262	0.494
2.415	0.131542	0.107516	0.148822	0.0917465	0.141413	0.098704	0.095659	0.131586	0.131823	0.00786961	0.0113706	0.00445626	0.0120343	0.00986257	0.00857009	0.00977074	0.0114092	0.0209009		parc6 dbl	15.49			parc6 dbl	20.8466		parc6 dbl	61.172	33.212	5.072	0.469
2.435	0.1435	0.107516	0.144312	0.0965752	0.137254	0.103404	0.1174	0.143922	0.123035	0.00668917	0.0113706	0.00482762	0.0113264	0.00821881	0.00857009	0.00895651	0.0121698	0.0215976		parc6 dbl	15.98			parc6 dbl	19.2144		parc6 dbl	65.631	33.491	5.611	0.411
2.455	0.139514	0.120956	0.153332	0.0917465	0.153891	0.098704	0.100007	0.143922	0.131823	0.00731873	0.0113706	0.00415918	0.0120343	0.00986257	0.00934919	0.00895651	0.0114092	0.022991		bgc1	22.25			bgc1	22.99		bgc1	94.8501	62.2301	11.4401	0.29113
2.475	0.155458	0.120956	0.153332	0.101404	0.153891	0.112805	0.113052	0.143922	0.136217	0.00786961	0.0113706	0.00505043	0.0106185	0.00986257	0.00857009	0.00895651	0.0121698	0.0257778		bgc1	22.09			bgc1	22.8034		bgc1	93.2922	59.2222	14.4522	0.8882
2.495	0.136667	0.119462	0.15462	0.101174	0.158446	0.102957	0.107668	0.140985	0.125545	0.00682033	0.0122731	0.00580021	0.0134839	0.00939292	0.00741999	0.00930547	0.0130391	0.0225597		bgc1	21.49			bgc1	21.0174		bgc1	93.0287	55.9787	12.1587	0.67674
2.516	0.147486	0.120956	0.162351	0.106233	0.162209	0.117505	0.113052	0.16037	0.149399	0.00779091	0.0113706	0.00594168	0.0127422	0.00986257	0.00857009	0.0113992	0.0152122	0.0236877		parc6 sgl bgc1	21.68			parc6 sgl bgc1	23.368		parc6 sgl bgc1	89.0238	57.6638	14.7738	1.51082
2.536	0.159444	0.115196	0.15462	0.0965752	0.146563	0.107433	0.11595	0.148817	0.1381	0.00749486	0.0122731	0.00565874	0.0114613	0.0101757	0.00890399	0.0108564	0.0144878	0.0311855		parc6 sgl bgc1	24.03			parc6 sgl bgc1	24.7404		parc6 sgl bgc1	94.8316	66.4817	23.0316	2.30165
2.557	0.155648	0.123729	0.158915	0.0965752	0.154485	0.120862	0.11595	0.152733	0.14647	0.00824435	0.0115511	0.00615388	0.0141581	0.0109584	0.00890399	0.0100809	0.0137634	0.0252138		parc6 sgl bgc1	23.23			parc6 sgl bgc1	23.9466		parc6 sgl bgc1	92.5112	64.1012	20.2612	1.80117
2.578	0.151852	0.132262	0.1718	0.110372	0.158446	0.116386	0.132515	0.160566	0.154839	0.00824435	0.013717	0.00587095	0.0141581	0.0101757	0.010388	0.0124073	0.0137634	0.0278679		parc6 dbl bgc1	25.06			parc6 dbl bgc1	27.0622		parc6 dbl bgc1	92.4233	69.2233	30.2933	4.60331
2.599	0.163068	0.134395	0.159891	0.109745	0.17015	0.123914	0.122538	0.149529	0.147801	0.00672494	0.0137826	0.00627928	0.0141581	0.0112075	0.0099158	0.0111031	0.0138293	0.0259678		parc6 dbl bgc1	24.26			parc6 dbl bgc1	27.2838		parc6 dbl bgc1	90.3455	62.5455	29.8955	5.6355
2.621	0.170833	0.140795	0.1718	0.119569	0.17033	0.129815	0.132515	0.176231	0.14647	0.00824435	0.013717	0.00778077	0.0148322	0.0109584	0.00964599	0.0131827	0.0144878	0.0298585		parc6 dbl bgc1	23.27			parc6 dbl bgc1	28.1884		parc6 dbl bgc1	86.7341	60.2741	27.4641	3.7341
2.642	0.173939	0.134395	0.163991	0.114134	0.181493	0.119641	0.130444	0.153267	0.155791	0.00715419	0.0124043	0.0074271	0.0148016	0.0104603	0.00920753	0.0125835	0.0145208	0.0272346
2.664	0.186018	0.149328	0.18898	0.119569	0.178252	0.134291	0.136656	0.164482	0.163209	0.00824435	0.0144389	0.00636609	0.0161806	0.0125239	0.010388	0.0131827	0.020283	0.0311855
2.685	0.166692	0.146613	0.17629	0.118524	0.181493	0.136733	0.13835	0.175697	0.16378	0.00930044	0.0130935	0.00810229	0.0148016	0.0127018	0.00920753	0.0133237	0.0172866	0.0329348
2.707	0.166377	0.144134	0.184312	0.113371	0.177219	0.130788	0.128554	0.175209	0.156659	0.00958039	0.0138425	0.00775002	0.0172359	0.0135789	0.0101622	0.0127444	0.0178578	0.030897
2.73	0.181187	0.14254	0.17629	0.122914	0.185274	0.141006	0.126491	0.186911	0.159785	0.00786961	0.0144717	0.0074271	0.0180193	0.013449	0.00920753	0.0140639	0.0186696	0.0354683
2.752	0.188434	0.158831	0.18859	0.140473	0.192836	0.141006	0.150208	0.19065	0.159785	0.0100159	0.0151609	0.0074271	0.0186629	0.013449	0.0106241	0.0125835	0.0186696	0.0361016
2.774	0.176775	0.14803	0.188233	0.121769	0.188069	0.143049	0.136116	0.189512	0.171943	0.00889608	0.0145017	0.00775002	0.0172359	0.0114349	0.0108396	0.0141605	0.0191806	0.0363495
2.797	0.180241	0.155821	0.18039	0.130167	0.191686	0.143049	0.147459	0.185936	0.16048	0.00889608	0.01582	0.00775002	0.0178515	0.0128642	0.0135495	0.0155765	0.0185192	0.0399844
2.82	0.19064	0.159716	0.203919	0.11757	0.191686	0.155311	0.15502	0.185936	0.171943	0.00958039	0.01582	0.00775002	0.018467	0.0121495	0.0115171	0.0169926	0.019842	0.0393786
2.843	0.194106	0.159716	0.196076	0.142763	0.206152	0.143049	0.158801	0.193088	0.171943	0.00958039	0.0171384	0.00904169	0.0196982	0.0142936	0.0149045	0.0162846	0.0205034	0.0430135
2.866	0.186018	0.160528	0.202939	0.140839	0.207961	0.144923	0.159432	0.195322	0.172102	0.00983701	0.0176877	0.00928388	0.0165177	0.0143829	0.0110372	0.0162846	0.0221845	0.0377378
2.89	0.199305	0.164261	0.202939	0.152911	0.201029	0.148839	0.152185	0.202176	0.172102	0.0118044	0.0176877	0.00928388	0.0188774	0.0171225	0.012985	0.0162846	0.0221845	0.038899
2.914	0.207971	0.175298	0.215684	0.151161	0.224236	0.167572	0.162582	0.210966	0.194868	0.0102647	0.0191159	0.0109792	0.018467	0.0128642	0.0135495	0.0177006	0.0251332	0.0454368
2.937	0.215914	0.182927	0.233004	0.156935	0.228757	0.16059	0.177549	0.215883	0.183087	0.0111486	0.0164243	0.00804603	0.0241867	0.0150678	0.0136342	0.0162846	0.024086	0.0470271
2.961	0.210467	0.17561	0.21286	0.142931	0.229589	0.154166	0.156533	0.217116	0.196855	0.0113322	0.0151609	0.010695	0.0220866	0.0144651	0.0143354	0.0175873	0.0237311	0.0479328
2.986	0.219236	0.179194	0.214213	0.152911	0.225291	0.176257	0.184796	0.236443	0.205058	0.0111486	0.0183194	0.0111407	0.0212371	0.0184923	0.0149327	0.0183201	0.0234522	0.0516718
3.01	0.210467	0.189945	0.21286	0.158383	0.229589	0.180487	0.177404	0.240144	0.200371	0.0119618	0.0200123	0.0101009	0.0226529	0.0170951	0.015582	0.0195415	0.0237311	0.0462607
3.035	0.223222	0.179194	0.223684	0.158383	0.236243	0.180487	0.184361	0.223696	0.207401	0.0132209	0.0206188	0.010695	0.0243518	0.0157801	0.0149587	0.0214956	0.0237311	0.0540638
3.06	0.2296	0.197113	0.227291	0.166109	0.242898	0.172967	0.194796	0.236854	0.196855	0.0107027	0.0206188	0.0118834	0.0271835	0.0184101	0.015582	0.0234498	0.0292075	0.0557358
3.085	0.239167	0.200697	0.230899	0.166109	0.269517	0.180487	0.177404	0.240144	0.203886	0.0119618	0.0206188	0.0124775	0.0254845	0.0197251	0.0162053	0.0201929	0.0279905	0.0613094
3.11	0.239167	0.207865	0.238115	0.177698	0.25288	0.199288	0.198275	0.253302	0.221462	0.0113322	0.0206188	0.0118834	0.0294487	0.0190676	0.0162053	0.0227984	0.027382	0.0613094
3.135	0.226902	0.203316	0.249771	0.163435	0.246354	0.188008	0.193994	0.24356	0.209564	0.0121071	0.0215751	0.0125689	0.0239598	0.0189665	0.015582	0.0225479	0.0298394	0.0535921
3.161	0.242233	0.213654	0.260178	0.163435	0.262351	0.191623	0.197338	0.259376	0.226465	0.0127124	0.0192426	0.010855	0.0277716	0.0214953	0.015582	0.0212952	0.027499	0.0589514
3.187	0.263696	0.220546	0.249771	0.174578	0.262351	0.191623	0.210717	0.249886	0.209564	0.0139232	0.0233244	0.0119976	0.0294052	0.0208631	0.0185785	0.0250532	0.033935	0.0589514
3.213	0.251432	0.220546	0.246302	0.170864	0.262351	0.206085	0.214062	0.268865	0.226465	0.0151339	0.0233244	0.0148542	0.0294052	0.0202309	0.0173799	0.0238005	0.033935	0.0643106
3.239	0.248025	0.222333	0.230498	0.171689	0.271119	0.198452	0.215796	0.274137	0.214822	0.0139904	0.0224605	0.0170548	0.0272674	0.0206992	0.020776	0.0223159	0.0287342	0.0670894
3.266	0.250977	0.225651	0.263904	0.18242	0.252634	0.205416	0.215796	0.268045	0.234352	0.0139904	0.021899	0.0159545	0.0298892	0.0206992	0.0190446	0.0277441	0.0321147	0.0670894
3.293	0.277551	0.232288	0.260563	0.19315	0.2742	0.212379	0.206134	0.268045	0.234352	0.0151563	0.0258296	0.0132037	0.0293648	0.0219168	0.020776	0.0265378	0.0309879	0.0670894
3.32	0.271646	0.232288	0.267244	0.189574	0.277281	0.212379	0.215796	0.277183	0.218077	0.0145733	0.0247066	0.0148542	0.0314623	0.0231344	0.0225073	0.0295535	0.036622	0.0722501
3.347	0.283457	0.252198	0.260563	0.189574	0.298847	0.226305	0.225459	0.298504	0.237606	0.0151563	0.023022	0.0159545	0.0325111	0.0231344	0.0219302	0.0307597	0.0354952	0.0670894
3.374	0.267639	0.227192	0.264143	0.203498	0.291145	0.211509	0.223618	0.293718	0.247952	0.0140529	0.0265315	0.0143237	0.0369121	0.0240694	0.02226	0.0296612	0.0396605	0.0746462
3.402	0.279028	0.246391	0.28347	0.200049	0.297087	0.218223	0.226724	0.279032	0.241675	0.014615	0.0297802	0.0164457	0.0369121	0.0234823	0.0194775	0.0290796	0.0358574	0.0746462
3.43	0.284722	0.246391	0.273806	0.217294	0.279262	0.224938	0.236042	0.293718	0.244814	0.0157392	0.02599	0.0169762	0.0359008	0.0270047	0.021147	0.0314059	0.0402037	0.084599
3.458	0.284722	0.239992	0.299576	0.203498	0.297087	0.248439	0.22983	0.293718	0.260507	0.0174256	0.0276144	0.0185678	0.0348895	0.0252435	0.0239295	0.0296612	0.0358574	0.0796226
3.486	0.284722	0.246391	0.289913	0.200049	0.297087	0.248439	0.254677	0.32309	0.247952	0.0185498	0.0281559	0.0190983	0.038429	0.0264176	0.0272685	0.0348955	0.0418336	0.0895754
3.514	0.302395	0.259522	0.273695	0.219792	0.286842	0.233389	0.254891	0.28359	0.248493	0.0184529	0.0277078	0.0184397	0.0414977	0.0272071	0.0241789	0.0336922	0.0419648	0.076877
3.543	0.302395	0.247164	0.311017	0.213132	0.315527	0.239872	0.245895	0.311949	0.251524	0.0184529	0.0287533	0.021513	0.0366156	0.0260735	0.0268655	0.0353768	0.0424893	0.0912914
3.572	0.292315	0.262817	0.285618	0.218904	0.305009	0.241276	0.255091	0.30155	0.246069	0.0199363	0.0267842	0.0198056	0.0410583	0.0295877	0.0264894	0.0363689	0.0420872	0.092893
3.602	0.329885	0.278059	0.311017	0.213132	0.344211	0.252838	0.260888	0.340308	0.266676	0.0206238	0.0308445	0.0199763	0.0439388	0.0311748	0.0263282	0.0348153	0.0493086	0.0960963
3.631	0.318889	0.262817	0.285618	0.202808	0.305009	0.263211	0.252192	0.328964	0.254857	0.0188871	0.029311	0.0188153	0.0420022	0.0257523	0.0280476	0.0347404	0.0431013	0.102182
3.661	0.318889	0.26879	0.330715	0.222123	0.360465	0.238143	0.263787	0.328964	0.266575	0.020461	0.0313324	0.0198056	0.0424741	0.0339711	0.0296058	0.0407114	0.0502004	0.0975377
3.691	0.318889	0.289696	0.330715	0.241438	0.360465	0.266344	0.266686	0.356378	0.263645	0.0199363	0.0318378	0.0207959	0.0471935	0.0295877	0.0322028	0.039083	0.0557782	0.092893
3.721	0.345463	0.283723	0.330715	0.247876	0.360465	0.266344	0.278281	0.328964	0.292939	0.0199363	0.03487	0.0232716	0.0519128	0.0361628	0.0332416	0.0379973	0.0486791	0.102182
3.751	0.334319	0.286132	0.320047	0.236765	0.322004	0.25472	0.269304	0.344882	0.28349	0.0228472	0.032767	0.0234792	0.0447577	0.0312845	0.0326719	0.0404488	0.048581	0.107876
3.782	0.334319	0.280351	0.320047	0.23988	0.348837	0.275947	0.280525	0.318352	0.274985	0.0203087	0.032767	0.0220417	0.0502382	0.0312845	0.0286507	0.0430753	0.0461274	0.0988861
3.813	0.282885	0.231218	0.290952	0.180689	0.268336	0.233493	0.244057	0.291823	0.255141	0.0182778	0.0303217	0.0249167	0.0397339	0.0275728	0.0291534	0.0362463	0.0431831	0.0943913
3.844	0.323871	0.27999	0.281859	0.220312	0.337936	0.273199	0.271758	0.334104	0.302094	0.0211496	0.0322168	0.0218171	0.0530927	0.0297932	0.030677	0.047327	0.0475382	0.108859
3.876	0.360036	0.289022	0.349142	0.246111	0.375671	0.278979	0.33663	0.371411	0.311839	0.0238627	0.0371685	0.0253959	0.0593725	0.032345	0.0402116	0.0451765	0.058886	0.116865
3.907	0.348785	0.307989	0.338231	0.235402	0.363931	0.279074	0.298934	0.334104	0.302094	0.0270518	0.0383759	0.0236739	0.0575171	0.0344163	0.0355464	0.0508893	0.0570459	0.108859
3.939	0.362374	0.298656	0.355314	0.263387	0.378111	0.28486	0.316228	0.398744	0.292939	0.0243242	0.0367536	0.0265575	0.0600645	0.0293885	0.0358858	0.0493472	0.0553172	0.10556
3.972	0.348785	0.307989	0.366417	0.25351	0.363931	0.323138	0.32611	0.385505	0.329557	0.0245925	0.0379021	0.02878	0.0575171	0.036471	0.0365203	0.0559782	0.0570459	0.117568
4.004	0.362374	0.298656	0.327982	0.248754	0.352903	0.28486	0.316228	0.373823	0.292939	0.0252781	0.0381318	0.0292583	0.0600645	0.0398488	0.039191	0.0542819	0.0691465	0.118228
4.037	0.386532	0.325807	0.355314	0.275093	0.352903	0.313346	0.316228	0.373823	0.31957	0.0233703	0.0399695	0.0297084	0.0686451	0.0353658	0.0424963	0.0592166	0.0645367	0.130895
4.07	0.386532	0.325807	0.355314	0.27802	0.378111	0.28486	0.34258	0.398744	0.31957	0.0290937	0.0395101	0.0310588	0.0643548	0.0378563	0.0415519	0.0542819	0.0645367	0.12245
4.103	0.398611	0.316224	0.344863	0.278364	0.391456	0.30413	0.332504	0.387017	0.310171	0.028238	0.0428071	0.0292715	0.062462	0.0415775	0.0449128	0.0574749	0.0626386	0.127045
4.137	0.351716	0.342576	0.371391	0.284045	0.36699	0.30413	0.332504	0.387017	0.310171	0.0273122	0.0410235	0.0305822	0.062462	0.0425444	0.0430796	0.0622645	0.0671128	0.127045
4.171	0.422059	0.316224	0.344863	0.281204	0.415922	0.30413	0.332504	0.411205	0.310171	0.0300897	0.0361185	0.035388	0.0707902	0.0401271	0.0444545	0.0622645	0.0671128	0.127045
4.205	0.398611	0.342576	0.371391	0.284045	0.391456	0.276482	0.358082	0.387017	0.310171	0.028238	0.0405776	0.0349511	0.0666261	0.0435113	0.0458293	0.0622645	0.071587	0.135241
4.239	0.387222	0.332788	0.36078	0.275929	0.404038	0.29544	0.323004	0.375959	0.326418	0.02923	0.0411509	0.0297084	0.0687677	0.0436771	0.0418487	0.0651383	0.0695416	0.127396
4.274	0.41	0.358387	0.36078	0.303522	0.404038	0.29544	0.323004	0.399456	0.351527	0.0310287	0.0476484	0.0377721	0.0687677	0.045086	0.0489719	0.0651383	0.0782343	0.13934
4.309	0.387222	0.358387	0.36078	0.27317	0.427805	0.29544	0.347851	0.422954	0.351527	0.0310287	0.0476484	0.0394697	0.0809031	0.0446164	0.0489719	0.069791	0.073888	0.13934
4.344	0.398611	0.37332	0.400867	0.295091	0.415922	0.313346	0.314032	0.43405	0.341763	0.0341016	0.0421135	0.035485	0.074723	0.050226	0.0519399	0.0678524	0.0718355	0.131598
4.38	0.420756	0.348432	0.375813	0.295091	0.415922	0.313346	0.362345	0.43405	0.366174	0.0297296	0.0505362	0.0412617	0.0786558	0.050226	0.0519399	0.0723758	0.0718355	0.150951
4.416	0.420756	0.37332	0.375813	0.321917	0.415922	0.313346	0.362345	0.411205	0.317351	0.028418	0.0505362	0.038786	0.0786558	0.04566	0.0562683	0.0678524	0.0802868	0.162563
4.452	0.420756	0.37332	0.375813	0.321917	0.439028	0.339458	0.338188	0.456895	0.341763	0.0367248	0.0547475	0.0412617	0.0825886	0.050226	0.0605966	0.0814228	0.0845124	0.147081
4.488	0.452477	0.387446	0.390032	0.313217	0.427163	0.330284	0.352552	0.422319	0.356278	0.0382846	0.0491703	0.0401465	0.0880095	0.0533112	0.0547475	0.074821	0.0822283	0.146871
4.525	0.430931	0.36323	0.365655	0.339318	0.427163	0.330284	0.376055	0.444546	0.38003	0.0370084	0.0532679	0.0441611	0.084183	0.0488686	0.0547475	0.0836234	0.0904511	0.150637
4.562	0.44057	0.37725	0.403504	0.330389	0.37214	0.321592	0.343274	0.411205	0.370029	0.0368629	0.0558558	0.046908	0.0894193	0.0519083	0.0615078	0.0814228	0.0840676	0.165007
4.6	0.452477	0.387446	0.390032	0.339318	0.40468	0.330284	0.399558	0.466773	0.38003	0.036583	0.0573654	0.0481758	0.0880095	0.0488686	0.0631702	0.0836234	0.0863397	0.150637
4.637	0.44057	0.37725	0.450975	0.355803	0.415922	0.371068	0.389044	0.45449	0.393156	0.0356203	0.0558558	0.03909	0.0968709	0.0562339	0.0656083	0.0814228	0.092074	0.154007
4.675	0.482529	0.37725	0.403504	0.355803	0.459703	0.34633	0.389044	0.45449	0.416282	0.041419	0.0558558	0.050817	0.0968709	0.0605596	0.0656083	0.0771374	0.104084	0.165007
4.713	0.470157	0.367577	0.416285	0.321917	0.426586	0.361553	0.379068	0.421749	0.383075	0.0395498	0.058311	0.0457052	0.101648	0.054792	0.0679214	0.0918617	0.0936137	0.160776
4.752	0.449715	0.367577	0.416285	0.321917	0.426586	0.33745	0.401366	0.442836	0.360541	0.0383391	0.058311	0.0457052	0.0907567	0.054792	0.0759122	0.0835106	0.0975143	0.171495
4.791	0.449715	0.367577	0.393158	0.321917	0.426586	0.361553	0.401366	0.442836	0.383075	0.0443927	0.0544236	0.049514	0.101648	0.0590068	0.0719168	0.0876861	0.0897131	0.167922
4.83	0.458403	0.425585	0.428426	0.338013	0.436718	0.352514	0.413073	0.411205	0.395468	0.039348	0.0568532	0.0482762	0.102646	0.0616411	0.0740144	0.0895651	0.102683	0.174174
4.87	0.458403	0.403186	0.405878	0.338013	0.457514	0.376015	0.369592	0.472886	0.351527	0.0432828	0.0606434	0.0557033	0.109725	0.0575316	0.0779099	0.0936363	0.0988795	0.181141
4.91	0.458403	0.425585	0.383329	0.362157	0.499106	0.352514	0.413073	0.472886	0.395468	0.0472176	0.053063	0.0557033	0.109725	0.0616411	0.0779099	0.0977074	0.106486	0.184625
4.95	0.458403	0.425585	0.405878	0.362157	0.457514	0.352514	0.391332	0.452326	0.395468	0.0472176	0.0644336	0.0594168	0.120343	0.0616411	0.0818054	0.10585	0.110289	0.184625
4.99	0.447222	0.415205	0.395978	0.353324	0.446355	0.389772	0.402998	0.461352	0.364388	0.046066	0.0628621	0.0688365	0.110502	0.068156	0.0798101	0.103268	0.103888	0.173325
5.031	0.486111	0.437058	0.395978	0.376879	0.466644	0.366844	0.381788	0.461352	0.407257	0.0499048	0.0628621	0.0543446	0.110502	0.0601376	0.0836106	0.10724	0.12244	0.186919
5.072	0.474537	0.405319	0.408025	0.344911	0.435727	0.35811	0.434814	0.450368	0.376636	0.052464	0.0649751	0.0671976	0.114613	0.0626195	0.0927499	0.112441	0.115903	0.185786
5.114	0.455555	0.405319	0.408025	0.367906	0.475339	0.380492	0.393403	0.48953	0.397561	0.0487166	0.0613653	0.0601241	0.121355	0.0626195	0.0816199	0.100809	0.123147	0.185786
5.156	0.493518	0.426652	0.4295	0.367906	0.435727	0.380492	0.393403	0.48953	0.418485	0.0562115	0.0758043	0.0671976	0.117984	0.0704469	0.0890399	0.116318	0.123147	0.209009
5.198	0.500581	0.437566	0.419512	0.35935	0.464285	0.371643	0.444926	0.478146	0.42919	0.051244	0.0705156	0.0587259	0.125118	0.0688086	0.0905929	0.109826	0.116745	0.191187
5.241	0.531481	0.490649	0.408025	0.367906	0.455533	0.380492	0.434814	0.469949	0.439409	0.0562115	0.079414	0.0707343	0.121355	0.0782744	0.0964599	0.120196	0.119525	0.195739
5.283	0.525442	0.427621	0.409977	0.373132	0.434827	0.363196	0.434814	0.448587	0.439409	0.0536564	0.068913	0.074271	0.131927	0.0709806	0.0956167	0.114732	0.134836	0.199509
5.327	0.556201	0.458402	0.398536	0.35935	0.464285	0.393504	0.444926	0.478146	0.408753	0.051244	0.0740414	0.0725438	0.125118	0.0726313	0.101464	0.124975	0.134434	0.204149
5.37	0.507323	0.447984	0.389478	0.417029	0.510449	0.405925	0.434814	0.467279	0.439409	0.0608106	0.0758043	0.077647	0.138363	0.0709806	0.099158	0.118433	0.131378	0.215343
5.414	0.478333	0.418119	0.42091	0.386301	0.48062	0.355125	0.405826	0.47517	0.390586	0.052464	0.0774888	0.0792224	0.132142	0.0657505	0.10388	0.123039	0.131839	0.198172
5.459	0.54356	0.48871	0.450975	0.373132	0.510449	0.384561	0.415049	0.523352	0.459382	0.0572335	0.0792499	0.074271	0.148016	0.0821881	0.102699	0.133237	0.134836	0.215343
5.503	0.513765	0.438029	0.42091	0.429223	0.48062	0.396905	0.463801	0.511722	0.488232	0.0594593	0.0842269	0.0825233	0.147873	0.0840145	0.114268	0.123039	0.1386	0.21675
5.548	0.485266	0.467462	0.431367	0.419892	0.488256	0.388277	0.434814	0.464841	0.420304	0.0650098	0.0856918	0.0775002	0.14158	0.0678945	0.108396	0.120364	0.13228	0.199922
5.594	0.519927	0.447984	0.450975	0.398898	0.506339	0.429148	0.434814	0.464841	0.439409	0.0615882	0.0889876	0.0807294	0.135425	0.0750413	0.111784	0.145145	0.13228	0.209009
5.64	0.502596	0.447984	0.49019	0.398898	0.488256	0.367841	0.434814	0.500598	0.458514	0.0650098	0.0922834	0.0839585	0.160048	0.0821881	0.111784	0.138065	0.142201	0.224155
5.686	0.537258	0.447984	0.470583	0.419892	0.506339	0.408712	0.491528	0.482719	0.477619	0.0718529	0.0922834	0.0936461	0.160048	0.0893349	0.118559	0.141605	0.158736	0.20598
5.732	0.508865	0.476579	0.46057	0.410958	0.495566	0.420017	0.444065	0.489947	0.43006	0.0636266	0.09032	0.094814	0.144593	0.0874341	0.122667	0.128198	0.152122	0.231244
5.779	0.498264	0.447984	0.394603	0.422517	0.450582	0.411267	0.434814	0.445472	0.457718	0.0655801	0.0915968	0.0897441	0.153379	0.0993106	0.123357	0.152668	0.152122	0.235136
5.827	0.525827	0.495642	0.44138	0.39041	0.495566	0.380015	0.462568	0.524943	0.467457	0.0669754	0.0999971	0.094814	0.156642	0.0874341	0.135928	0.148986	0.171542	0.231244
5.874	0.54809	0.485316	0.432184	0.422517	0.467912	0.411267	0.452931	0.496873	0.494335	0.0786961	0.101072	0.0959334	0.174026	0.0787636	0.126604	0.145883	0.16163	0.246747
5.922	0.504365	0.438842	0.423364	0.394185	0.492315	0.364505	0.461435	0.469949	0.430442	0.0706659	0.0959156	0.100038	0.176253	0.08722	0.13038	0.142905	0.170749	0.250242
5.971	0.520635	0.438842	0.441771	0.433603	0.509292	0.422058	0.461435	0.486733	0.484247	0.07709	0.102104	0.100038	0.1907	0.0905746	0.14628	0.162846	0.173854	0.247399
6.02	0.536905	0.438842	0.441771	0.433603	0.475339	0.441242	0.42594	0.486733	0.502182	0.07709	0.0990096	0.100038	0.179143	0.100638	0.13674	0.159522	0.183168	0.233181
6.069	0.542111	0.501742	0.414897	0.424931	0.499106	0.394816	0.469599	0.476998	0.474562	0.0786961	0.0939973	0.10695	0.178391	0.0821881	0.130889	0.153075	0.188632	0.259172
6.119	0.478333	0.430065	0.414897	0.405616	0.432558	0.432417	0.417421	0.46055	0.439409	0.0818439	0.103094	0.101009	0.178391	0.0953382	0.137121	0.13679	0.155165	0.228517
6.169	0.558055	0.447984	0.469014	0.463561	0.482469	0.451218	0.469599	0.509894	0.492138	0.0849918	0.118255	0.115863	0.178391	0.0953382	0.158936	0.175873	0.188632	0.253598
6.219	0.51585	0.474336	0.459818	0.435535	0.50563	0.442371	0.528597	0.564399	0.482488	0.0864114	0.115936	0.119416	0.19155	0.106361	0.143599	0.178811	0.190899	0.256822
6.27	0.562745	0.456768	0.424447	0.416599	0.50563	0.405507	0.460391	0.532148	0.516952	0.0864114	0.10999	0.119416	0.194326	0.0966918	0.149709	0.14688	0.196864	0.262286
6.321	0.567254	0.447984	0.398939	0.464304	0.447916	0.433864	0.484984	0.490283	0.456309	0.0908032	0.110791	0.11712	0.193312	0.101155	0.158816	0.162846	0.198929	0.267961
6.373	0.551923	0.482444	0.398939	0.445732	0.479909	0.451941	0.484984	0.53773	0.49011	0.0877764	0.1312	0.11712	0.204203	0.104316	0.149827	0.178504	0.210631	0.267961
6.425	0.526467	0.439532	0.459484	0.455543	0.533635	0.443414	0.475834	0.481032	0.464281	0.0950292	0.123003	0.126121	0.211035	0.0961445	0.14994	0.159773	0.198046	0.289195
6.478	0.586635	0.473342	0.476502	0.455543	0.51794	0.461151	0.525058	0.465515	0.4477	0.103938	0.117282	0.131726	0.208364	0.111652	0.16758	0.181281	0.198046	0.289195
6.531	0.487191	0.481168	0.434272	0.464992	0.508349	0.435203	0.467022	0.502584	0.471958	0.102013	0.134763	0.126536	0.230724	0.12176	0.170248	0.18094	0.20283	0.28384
6.585	0.526467	0.473342	0.425448	0.473765	0.48655	0.443414	0.459426	0.465515	0.464281	0.118787	0.131585	0.145739	0.24042	0.114753	0.1764	0.184354	0.212397	0.262905
6.638	0.492828	0.47242	0.426376	0.474096	0.468857	0.444382	0.490153	0.478493	0.463377	0.111605	0.132313	0.137739	0.236826	0.104603	0.167152	0.17765	0.201908	0.278679
6.693	0.507323	0.47242	0.409977	0.456537	0.438608	0.478565	0.458531	0.523352	0.495334	0.108744	0.146095	0.145841	0.229103	0.125524	0.178484	0.180611	0.224035	0.278679
6.748	0.492828	0.505	0.393578	0.438978	0.499106	0.42729	0.505965	0.478493	0.479355	0.111605	0.135069	0.145841	0.2394	0.119546	0.195483	0.186532	0.229566	0.278679
6.803	0.555208	0.495982	0.483188	0.482876	0.475339	0.386087	0.481401	0.499321	0.439409	0.103991	0.140779	0.151195	0.230068	0.114476	0.183645	0.194833	0.217318	0.273703
6.859	0.555208	0.479983	0.467081	0.482876	0.519902	0.453233	0.512459	0.543378	0.502182	0.134908	0.151609	0.153847	0.247766	0.129153	0.186427	0.203557	0.236333	0.298585
6.915	0.469792	0.463984	0.402656	0.500122	0.534756	0.470019	0.49693	0.528692	0.502182	0.120855	0.146194	0.161805	0.278105	0.132088	0.191992	0.206465	0.233616	0.323467
6.971	0.531481	0.455844	0.395592	0.474405	0.510781	0.428789	0.503468	0.461704	0.50879	0.127018	0.159588	0.164178	0.248387	0.129771	0.180423	0.197129	0.245531	0.317792
7.028	0.481082	0.463432	0.466526	0.432923	0.530659	0.470019	0.494788	0.538821	0.469713	0.122115	0.156836	0.166469	0.241663	0.119031	0.201491	0.213384	0.220315	0.288289
7.086	0.536063	0.494327	0.404322	0.449574	0.501974	0.453811	0.464801	0.482103	0.560625	0.119401	0.148995	0.174153	0.244104	0.136035	0.201491	0.196538	0.24392	0.312313
7.144	0.508573	0.47888	0.450975	0.449574	0.501974	0.470019	0.494788	0.482103	0.484865	0.119401	0.162064	0.194641	0.292925	0.150206	0.206864	0.204961	0.257034	0.312313
7.202	0.499953	0.485949	0.412757	0.458323	0.451169	0.414254	0.501141	0.487871	0.461752	0.120045	0.167026	0.176236	0.28796	0.144874	0.195435	0.212527	0.244943	0.283403
7.261	0.465046	0.447984	0.42091	0.482876	0.471378	0.423017	0.492789	0.534567	0.468703	0.128537	0.18193	0.168348	0.259564	0.134241	0.205163	0.206271	0.251002	0.301902
7.321	0.571342	0.492783	0.42091	0.46678	0.471378	0.454352	0.492789	0.507153	0.541938	0.141653	0.156662	0.180726	0.283161	0.142459	0.218148	0.222556	0.278891	0.325126
7.381	0.518194	0.447984	0.405878	0.482876	0.499106	0.454352	0.492789	0.466033	0.439409	0.136407	0.166769	0.19558	0.283161	0.13698	0.223342	0.214413	0.253537	0.325126
7.441	0.470492	0.470016	0.428796	0.443296	0.490924	0.462314	0.470454	0.512321	0.489833	0.144491	0.178948	0.175328	0.301729	0.140124	0.217126	0.213568	0.274319	0.319796
7.502	0.49663	0.470016	0.384438	0.459128	0.531834	0.477724	0.470454	0.498839	0.50424	0.147071	0.19386	0.189939	0.301729	0.134735	0.227344	0.210898	0.249381	0.319796
7.563	0.540054	0.433533	0.42188	0.467299	0.469589	0.485181	0.504945	0.504058	0.453584	0.137083	0.168726	0.206042	0.296862	0.145818	0.228703	0.225883	0.245359	0.337112
7.625	0.480864	0.469317	0.415183	0.429223	0.488543	0.462558	0.524537	0.522165	0.460333	0.137406	0.199738	0.195698	0.314623	0.146112	0.212706	0.217128	0.289757	0.309643
7.688	0.480864	0.426652	0.4295	0.490541	0.488543	0.492401	0.441715	0.548274	0.474283	0.147399	0.187706	0.221634	0.314623	0.156549	0.232493	0.237806	0.26561	0.353878
7.751	0.480864	0.426652	0.415183	0.50587	0.488543	0.462558	0.49693	0.522165	0.516131	0.157392	0.202145	0.200414	0.29215	0.148721	0.23744	0.240391	0.289757	0.353878
7.814	0.485807	0.447984	0.352324	0.482876	0.480909	0.484707	0.475577	0.488306	0.411946	0.157392	0.187142	0.204245	0.287585	0.159239	0.236164	0.218824	0.285229	0.304805
7.878	0.490598	0.427308	0.402409	0.430874	0.563094	0.491712	0.521776	0.493446	0.47321	0.159814	0.198257	0.212529	0.304943	0.161847	0.230134	0.2355	0.257438	0.300116
7.943	0.502863	0.46866	0.430161	0.460589	0.460713	0.462788	0.468261	0.417531	0.50025	0.159814	0.198257	0.201103	0.326724	0.164376	0.263695	0.248026	0.304245	0.34299
8.008	0.429273	0.454876	0.374656	0.490305	0.42232	0.419402	0.548534	0.468141	0.540811	0.171921	0.207587	0.2171	0.304943	0.164376	0.239723	0.250532	0.304245	0.34299
8.073	0.471086	0.447984	0.36898	0.438978	0.415922	0.441533	0.527047	0.448587	0.439409	0.171701	0.202145	0.204808	0.343225	0.174338	0.236091	0.241801	0.276586	0.337793
8.139	0.452156	0.40118	0.403858	0.475669	0.509038	0.448973	0.467262	0.466442	0.459084	0.176185	0.199128	0.221704	0.338103	0.159469	0.255824	0.243053	0.295163	0.332751
8.206	0.452156	0.387807	0.309625	0.504497	0.44696	0.491065	0.467262	0.417343	0.419734	0.180884	0.226281	0.243875	0.316971	0.18155	0.255824	0.235762	0.340572	0.353548
8.273	0.422059	0.39528	0.384655	0.454472	0.415922	0.470019	0.524334	0.459582	0.439409	0.189796	0.200658	0.240289	0.353951	0.171628	0.229147	0.263427	0.313193	0.327858
8.341	0.386887	0.382104	0.397919	0.440269	0.415922	0.456195	0.5627	0.387017	0.491104	0.182853	0.222954	0.218444	0.353951	0.186132	0.229147	0.263427	0.313193	0.36884
8.409	0.415942	0.402536	0.366009	0.489874	0.434005	0.43596	0.466322	0.452922	0.433041	0.177922	0.217525	0.236806	0.36934	0.169141	0.248408	0.259609	0.330701	0.3433
8.478	0.43905	0.454477	0.37908	0.461881	0.373727	0.449583	0.504132	0.464841	0.47125	0.191608	0.219722	0.236806	0.36934	0.195346	0.270991	0.28321	0.308654	0.383689
8.547	0.398611	0.409586	0.373665	0.455283	0.439688	0.443161	0.472083	0.4582	0.451964	0.179877	0.238242	0.254643	0.364064	0.176117	0.24486	0.279164	0.304245	0.358302
8.617	0.415454	0.391197	0.342995	0.462473	0.433496	0.450159	0.489931	0.416997	0.482731	0.195078	0.213533	0.230136	0.358936	0.187528	0.241411	0.275232	0.342811	0.33363
8.688	0.437911	0.365959	0.330292	0.408064	0.456928	0.476639	0.551172	0.440163	0.43322	0.190644	0.234886	0.251057	0.378877	0.178267	0.263357	0.275232	0.321385	0.372881
8.759	0.332176	0.360876	0.350758	0.469463	0.404368	0.496131	0.446892	0.43405	0.427203	0.198926	0.252681	0.268201	0.353951	0.200904	0.2597	0.294027	0.316921	0.367702
8.831	0.376466	0.360876	0.338231	0.469463	0.450582	0.417795	0.471048	0.456895	0.451615	0.190182	0.252681	0.24757	0.393279	0.189489	0.302983	0.271409	0.359178	0.367702
8.903	0.305784	0.368206	0.321243	0.436573	0.330458	0.450703	0.500333	0.394306	0.43339	0.189733	0.249219	0.244179	0.349103	0.1959	0.256142	0.267691	0.333419	0.362665
8.976	0.323198	0.36323	0.353467	0.430673	0.393439	0.431909	0.434814	0.444546	0.403781	0.212692	0.245852	0.260952	0.38265	0.197696	0.273737	0.28608	0.34947	0.357764
9.05	0.377064	0.387446	0.292524	0.443724	0.359716	0.444613	0.505324	0.444546	0.391905	0.210565	0.225364	0.260952	0.38265	0.179925	0.273737	0.28608	0.34947	0.357764
9.124	0.387838	0.339015	0.341278	0.456775	0.393439	0.406503	0.493572	0.422319	0.403781	0.206311	0.286827	0.281025	0.363517	0.186589	0.273737	0.28608	0.34947	0.357764
9.198	0.314693	0.365461	0.32043	0.41934	0.361195	0.470019	0.457698	0.378742	0.416282	0.227804	0.25933	0.254085	0.353951	0.216284	0.287036	0.278552	0.36029	0.385017
9.274	0.304203	0.330094	0.308562	0.406632	0.317414	0.420543	0.480583	0.378742	0.393156	0.227804	0.25933	0.27363	0.391209	0.214122	0.287036	0.278552	0.36029	0.385017
9.35	0.304203	0.341883	0.32043	0.444754	0.404976	0.482388	0.446256	0.45449	0.439409	0.227804	0.279279	0.293175	0.37258	0.216284	0.287036	0.321406	0.320257	0.366683
9.426	0.289899	0.360715	0.269414	0.413894	0.324095	0.35404	0.406579	0.395184	0.422289	0.224846	0.275652	0.289368	0.330967	0.211341	0.263072	0.253785	0.316098	0.416209
9.503	0.327065	0.298656	0.30065	0.420969	0.362598	0.433864	0.490559	0.36903	0.394342	0.221963	0.252681	0.304702	0.344876	0.210739	0.299653	0.292287	0.351051	0.393009
9.581	0.337286	0.333116	0.254396	0.383825	0.362598	0.470019	0.445963	0.347943	0.416875	0.221963	0.291555	0.304702	0.344876	0.206524	0.299653	0.271409	0.331549	0.357281
9.659	0.249132	0.302389	0.281859	0.362157	0.343135	0.387766	0.402203	0.318684	0.362513	0.236088	0.284266	0.259949	0.353951	0.246564	0.292162	0.28498	0.342275	0.383184
9.739	0.312834	0.385607	0.35393	0.41564	0.431716	0.440271	0.495357	0.364359	0.444971	0.278923	0.345437	0.33845	0.412196	0.270492	0.315584	0.329814	0.423632	0.458586
9.818	0.285425	0.298656	0.32292	0.393455	0.410787	0.487427	0.450918	0.375669	0.401436	0.272036	0.299474	0.293416	0.419498	0.24352	0.307792	0.301566	0.394391	0.378453
9.899	0.285425	0.298656	0.222704	0.369609	0.369708	0.406189	0.429445	0.385822	0.412285	0.233174	0.262039	0.330093	0.367061	0.24352	0.288555	0.261357	0.375611	0.378453
9.98	0.288993	0.324789	0.304408	0.374229	0.291145	0.446518	0.380462	0.359805	0.384483	0.236088	0.284266	0.278516	0.336254	0.226017	0.292162	0.28498	0.342275	0.365766
10.06	0.269062	0.302389	0.281859	0.350085	0.301543	0.340764	0.402203	0.328964	0.384483	0.255762	0.322168	0.33422	0.371649	0.246564	0.31164	0.28498	0.380306	0.383184
10.14	0.203735	0.238925	0.260563	0.289726	0.24031	0.313346	0.386501	0.34724	0.351527	0.227344	0.286372	0.297084	0.314623	0.237432	0.277013	0.289503	0.321147	0.340608
10.23	0.269062	0.29119	0.281859	0.362157	0.332737	0.399516	0.423943	0.380365	0.395468	0.275436	0.284266	0.352787	0.336254	0.246564	0.292162	0.305336	0.380306	0.365766
10.31	0.209271	0.26879	0.225488	0.338013	0.259951	0.329013	0.413073	0.339244	0.351527	0.29511	0.303217	0.33422	0.389346	0.267111	0.331117	0.305336	0.399321	0.418019
10.39	0.17716	0.24888	0.230498	0.332648	0.277281	0.302901	0.376838	0.292413	0.302704	0.227344	0.303217	0.297084	0.346086	0.237432	0.328953	0.289503	0.371854	0.325126
10.48	0.274599	0.278746	0.220477	0.354109	0.231068	0.292456	0.338188	0.274137	0.292939	0.26232	0.303217	0.330093	0.314623	0.255696	0.277013	0.289503	0.354952	0.340608
10.57	0.249132	0.246391	0.214213	0.362157	0.259951	0.317263	0.423943	0.277563	0.373498	0.314784	0.341119	0.371355	0.389346	0.287658	0.31164	0.346047	0.437352	0.400601
10.65	0.221451	0.238925	0.18039	0.311187	0.258796	0.282011	0.357513	0.274137	0.410115	0.244832	0.303217	0.330093	0.377548	0.255696	0.294326	0.289503	0.354952	0.340608
10.74	0.221451	0.238925	0.220477	0.321917	0.249553	0.334236	0.318863	0.191896	0.283175	0.26232	0.320062	0.330093	0.346086	0.27396	0.328953	0.289503	0.33805	0.387054
10.83	0.17716	0.238925	0.230498	0.278995	0.249553	0.282011	0.347851	0.30155	0.27341	0.297296	0.336908	0.346598	0.330354	0.292224	0.328953	0.289503	0.354952	0.35609
10.92	0.168302	0.189149	0.230498	0.311187	0.24031	0.292456	0.328526	0.30155	0.322233	0.26232	0.286372	0.363103	0.377548	0.27396	0.328953	0.307597	0.388757	0.340608
11.01	0.256883	0.24888	0.190412	0.321917	0.24031	0.313346	0.367176	0.255861	0.283175	0.297296	0.353753	0.346598	0.377548	0.292224	0.294326	0.307597	0.405659	0.371572
11.1	0.230309	0.24888	0.230498	0.268264	0.221825	0.240232	0.309201	0.274137	0.302704	0.297296	0.336908	0.346598	0.330354	0.27396	0.31164	0.307597	0.388757	0.402537
11.19	0.212593	0.22897	0.220477	0.343379	0.231068	0.36557	0.396163	0.246723	0.302704	0.297296	0.336908	0.379607	0.330354	0.292224	0.328953	0.343785	0.371854	0.340608
11.28	0.239167	0.22897	0.24052	0.278995	0.258796	0.302901	0.299538	0.319826	0.263645	0.297296	0.370599	0.363103	0.346086	0.27396	0.294326	0.325691	0.371854	0.35609
11.37	0.221451	0.26879	0.200433	0.311187	0.221825	0.271567	0.338188	0.237585	0.283175	0.332272	0.336908	0.363103	0.361817	0.310488	0.346266	0.325691	0.405659	0.35609
11.46	0.231194	0.206073	0.216468	0.280068	0.191324	0.235009	0.260888	0.18093	0.228493	0.267567	0.379021	0.341647	0.311477	0.279439	0.327222	0.276838	0.349881	0.320481
11.56	0.186018	0.24888	0.200433	0.278995	0.258796	0.355125	0.318863	0.283275	0.283175	0.332272	0.370599	0.379607	0.346086	0.310488	0.31164	0.289503	0.405659	0.371572
11.65	0.199305	0.188153	0.144312	0.260753	0.207961	0.300812	0.321762	0.230275	0.237281	0.299045	0.3487	0.371355	0.325635	0.263002	0.31164	0.325691	0.41073	0.376217
11.75	0.239167	0.22897	0.260563	0.268264	0.221825	0.240232	0.347851	0.237585	0.322233	0.332272	0.370599	0.412617	0.393279	0.292224	0.380893	0.343785	0.439464	0.402537
11.84	0.191333	0.206073	0.18039	0.260753	0.183005	0.263211	0.295673	0.18093	0.281222	0.299045	0.333539	0.341647	0.353951	0.312315	0.31164	0.309407	0.395518	0.348349
11.94	0.199305	0.215032	0.216468	0.251096	0.232916	0.24441	0.243496	0.172706	0.228493	0.330524	0.379021	0.356501	0.368109	0.312315	0.342803	0.293122	0.365093	0.306547
12.04	0.191333	0.161274	0.18039	0.212465	0.241235	0.24441	0.304369	0.205603	0.237281	0.299045	0.379021	0.401063	0.339793	0.295877	0.31164	0.309407	0.395518	0.376217
12.14	0.151472	0.232952	0.18039	0.270411	0.141413	0.310213	0.278281	0.205603	0.237281	0.330524	0.379021	0.386209	0.325635	0.312315	0.327222	0.309407	0.380306	0.348349
12.24	0.263083	0.232952	0.171371	0.222123	0.141413	0.225609	0.365243	0.230275	0.219705	0.330524	0.379021	0.386209	0.368109	0.312315	0.342803	0.309407	0.41073	0.334415
12.34	0.207278	0.259831	0.207449	0.260753	0.257871	0.235009	0.234799	0.156258	0.228493	0.346263	0.394182	0.430772	0.353951	0.328752	0.327222	0.325691	0.395518	0.362283
12.44	0.183361	0.215032	0.171371	0.212465	0.216279	0.263211	0.295673	0.230275	0.237281	0.346263	0.394182	0.430772	0.368109	0.361628	0.373967	0.325691	0.380306	0.376217
12.54	0.223222	0.259831	0.153332	0.241438	0.232916	0.319613	0.208711	0.189154	0.246069	0.362002	0.409343	0.445626	0.311477	0.34519	0.358385	0.35826	0.380306	0.334415
12.64	0.202929	0.203629	0.139392	0.245828	0.211742	0.239282	0.260888	0.171959	0.207721	0.329093	0.37213	0.378107	0.308903	0.358639	0.325805	0.310887	0.345732	0.342015
12.75	0.21525	0.206073	0.144312	0.212465	0.166369	0.216209	0.243496	0.205603	0.281222	0.40922	0.409343	0.415918	0.353951	0.394503	0.373967	0.341976	0.425942	0.362283
12.85	0.247139	0.188153	0.18941	0.260753	0.207961	0.272611	0.286977	0.197378	0.254857	0.346263	0.424504	0.445626	0.382267	0.361628	0.389549	0.341976	0.41073	0.390151
12.95	0.166692	0.219919	0.229587	0.245828	0.181493	0.239282	0.22136	0.179435	0.255656	0.329093	0.413478	0.432122	0.360387	0.343696	0.325805	0.310887	0.359562	0.36735
13.06	0.217424	0.219919	0.18859	0.237048	0.143682	0.239282	0.316228	0.179435	0.199731	0.386326	0.42726	0.445626	0.308903	0.358639	0.33997	0.310887	0.40105	0.36735
13.17	0.239167	0.23621	0.204989	0.263387	0.173931	0.230737	0.22136	0.186911	0.183753	0.343401	0.454826	0.432122	0.360387	0.373582	0.354136	0.310887	0.414879	0.342015
13.28	0.239167	0.26879	0.270585	0.202808	0.207961	0.263211	0.269584	0.172706	0.246069	0.40922	0.454826	0.534751	0.424741	0.427378	0.389549	0.374545	0.441155	0.390151
13.38	0.224672	0.301371	0.196789	0.263387	0.120995	0.205099	0.229265	0.171959	0.247667	0.372018	0.42726	0.45913	0.399	0.388525	0.354136	0.340495	0.414879	0.354683
13.49	0.231919	0.244355	0.213188	0.280946	0.113433	0.26492	0.229265	0.119623	0.183753	0.414943	0.441043	0.432122	0.373258	0.403469	0.354136	0.399712	0.359562	0.36735
13.6	0.205949	0.246391	0.202939	0.185102	0.180233	0.219342	0.246394	0.185042	0.256322	0.354132	0.416923	0.408491	0.36575	0.397242	0.376564	0.312121	0.354952	0.336737
13.72	0.202929	0.23621	0.229587	0.245828	0.151244	0.188008	0.245077	0.149529	0.175764	0.386326	0.42726	0.499641	0.399	0.403469	0.396632	0.340495	0.414879	0.342015
13.83	0.181187	0.260645	0.229587	0.21071	0.211742	0.239282	0.260888	0.157006	0.135817	0.372018	0.441043	0.526649	0.373258	0.433355	0.382467	0.3553	0.428708	0.36735
13.94	0.265741	0.283723	0.172874	0.19315	0.145573	0.219342	0.231901	0.171335	0.212381	0.406596	0.429557	0.470383	0.330354	0.41094	0.363579	0.366403	0.380306	0.348349
14.06	0.318889	0.276936	0.278785	0.245828	0.196617	0.188008	0.237171	0.209341	0.255656	0.486485	0.454826	0.499641	0.424741	0.373582	0.368301	0.3553	0.40105	0.380017
14.17	0.172731	0.238925	0.217971	0.201198	0.152505	0.235009	0.239147	0.198749	0.183087	0.380364	0.429557	0.49514	0.36575	0.41094	0.376564	0.352832	0.380306	0.348349
14.29	0.318889	0.374678	0.221388	0.184371	0.219304	0.222191	0.260888	0.179435	0.207721	0.457868	0.482391	0.486137	0.399	0.493128	0.453294	0.399712	0.428708	0.342015
14.4	0.239167	0.313589	0.210455	0.23339	0.145573	0.250677	0.217407	0.246723	0.227028	0.485292	0.454826	0.519897	0.401145	0.424638	0.363579	0.325691	0.405659	0.336737
14.52	0.199305	0.283723	0.225488	0.249486	0.173301	0.195841	0.195666	0.219309	0.190411	0.445944	0.442191	0.557033	0.353951	0.438336	0.389549	0.352832	0.418336	0.359961
14.64	0.152801	0.26879	0.172874	0.241438	0.249553	0.227176	0.195666	0.198749	0.219705	0.432828	0.480094	0.544654	0.377548	0.452034	0.402534	0.339262	0.380306	0.359961
14.76	0.298958	0.350921	0.293134	0.23339	0.166369	0.195841	0.246394	0.198749	0.234352	0.472176	0.543264	0.532276	0.412943	0.47943	0.415519	0.379973	0.44369	0.348349
14.88	0.265741	0.276257	0.338231	0.225342	0.194097	0.282011	0.202913	0.185042	0.248999	0.45906	0.53063	0.569411	0.401145	0.452034	0.402534	0.420685	0.418336	0.371572
15	0.226902	0.255006	0.201204	0.245152	0.198363	0.209701	0.227441	0.158156	0.196044	0.460069	0.419839	0.52561	0.370287	0.455195	0.407529	0.338218	0.397858	0.257242
15.13	0.345463	0.276257	0.30065	0.281678	0.228757	0.250677	0.239147	0.191896	0.183087	0.485292	0.517996	0.519897	0.389346	0.493128	0.428504	0.393544	0.405659	0.313514
15.25	0.265741	0.283723	0.315683	0.265582	0.263417	0.250677	0.224654	0.185042	0.270969	0.511524	0.555898	0.519897	0.43654	0.47943	0.441489	0.407114	0.431013	0.325126
15.37	0.288226	0.289467	0.284461	0.267439	0.147172	0.267549	0.173925	0.221418	0.196044	0.484284	0.47815	0.537037	0.446523	0.455195	0.455473	0.325691	0.374455	0.34299
15.5	0.325021	0.241222	0.346904	0.237724	0.172767	0.267549	0.187304	0.215092	0.290686	0.472176	0.466488	0.537037	0.424741	0.455195	0.395542	0.350744	0.397858	0.385863
15.63	0.391967	0.306123	0.345748	0.27363	0.228757	0.274178	0.253641	0.226163	0.322233	0.550873	0.5938	0.643682	0.460137	0.561618	0.480444	0.407114	0.494397	0.406407
15.75	0.251432	0.330819	0.36078	0.282297	0.236755	0.260318	0.220751	0.177135	0.256885	0.544819	0.536461	0.571315	0.40296	0.505773	0.419515	0.400851	0.40956	0.34299
15.88	0.306624	0.344603	0.32609	0.282297	0.307142	0.296474	0.214062	0.259376	0.344767	0.544819	0.536461	0.571315	0.413851	0.46784	0.491432	0.325691	0.386157	0.34299
16.01	0.3075	0.28159	0.33501	0.248336	0.202019	0.29544	0.236042	0.182105	0.2762	0.494661	0.519801	0.562338	0.434854	0.457905	0.422939	0.337323	0.412903	0.338396
16.15	0.423141	0.275683	0.353842	0.252581	0.236755	0.238625	0.294335	0.189787	0.270406	0.569033	0.571447	0.605594	0.511868	0.480484	0.455473	0.363271	0.362753	0.310834
16.28	0.318889	0.337711	0.416285	0.237724	0.281547	0.260318	0.220751	0.202439	0.216325	0.58114	0.594772	0.605594	0.53365	0.505773	0.443487	0.413377	0.432963	0.375145
16.41	0.294359	0.337711	0.39547	0.282297	0.262351	0.27478	0.274267	0.221418	0.263645	0.544819	0.524799	0.605594	0.511868	0.543706	0.479445	0.400851	0.468069	0.428737
16.54	0.318889	0.377587	0.36078	0.241438	0.237669	0.322299	0.254677	0.146859	0.301309	0.595842	0.573946	0.562338	0.444967	0.528352	0.411809	0.348955	0.412903	0.278679
16.68	0.273333	0.28799	0.367223	0.275929	0.231728	0.288726	0.236042	0.234974	0.232259	0.573357	0.595605	0.647219	0.465193	0.493128	0.456329	0.372219	0.445501	0.378207
16.82	0.282094	0.365279	0.39547	0.312012	0.364731	0.27478	0.214062	0.215092	0.358287	0.641676	0.594772	0.639873	0.566322	0.606927	0.479445	0.400851	0.526577	0.34299
16.95	0.25625	0.345588	0.399435	0.303522	0.291145	0.322299	0.260888	0.211477	0.225982	0.618326	0.617263	0.668439	0.434854	0.551834	0.445199	0.395482	0.467233	0.358302
17.09	0.347361	0.383986	0.33501	0.282827	0.243611	0.349157	0.236042	0.217351	0.351527	0.652053	0.628092	0.689659	0.475306	0.469646	0.523109	0.360587	0.36944	0.38816
17.23	0.313194	0.326388	0.38655	0.406996	0.225786	0.302155	0.211195	0.217351	0.295032	0.629569	0.628092	0.604778	0.45508	0.563575	0.489719	0.38385	0.402037	0.368255
17.37	0.271055	0.370334	0.36078	0.373424	0.260644	0.250677	0.266686	0.328964	0.187481	0.619076	0.566005	0.604071	0.50969	0.54792	0.457071	0.347404	0.466508	0.334415
17.52	0.387222	0.383986	0.56694	0.358708	0.27332	0.342442	0.316793	0.305467	0.307586	0.674538	0.617263	0.700269	0.465193	0.61054	0.489719	0.453641	0.423769	0.348349
17.66	0.353055	0.435185	0.30924	0.455283	0.207961	0.261868	0.273311	0.2291	0.2762	0.753234	0.638922	0.679049	0.546096	0.587058	0.545369	0.430378	0.445501	0.308538
17.8	0.313574	0.436038	0.42091	0.334794	0.26619	0.338414	0.197115	0.328964	0.333951	0.724004	0.667077	0.594168	0.50969	0.526004	0.571339	0.423399	0.517216	0.362283
17.95	0.318889	0.358387	0.517118	0.366986	0.238462	0.313346	0.342053	0.274137	0.269504	0.629569	0.616541	0.703099	0.490812	0.536962	0.519399	0.401686	0.486791	0.390151
18.1	0.393296	0.424092	0.469014	0.379863	0.293918	0.307079	0.324661	0.323481	0.333951	0.629569	0.606434	0.683293	0.556883	0.558879	0.509011	0.477681	0.466508	0.362283
18.25	0.381528	0.486383	0.502515	0.420792	0.320854	0.315584	0.360274	0.287844	0.351527	0.730749	0.649751	0.75332	0.556209	0.587058	0.589889	0.523432	0.49983	0.398113
18.39	0.303941	0.459184	0.315683	0.295762	0.322339	0.346639	0.206536	0.231303	0.318572	0.65908	0.653812	0.677723	0.522078	0.534222	0.525892	0.366403	0.399321	0.435436
18.55	0.393296	0.442011	0.372806	0.315479	0.255099	0.307079	0.324661	0.290585	0.333951	0.682033	0.677185	0.703099	0.519128	0.646546	0.623279	0.455968	0.425942	0.352994
18.7	0.239167	0.424092	0.342741	0.302602	0.238462	0.401083	0.307268	0.246723	0.43355	0.765975	0.687292	0.782321	0.566322	0.668463	0.612891	0.488537	0.446225	0.371572
18.85	0.462389	0.358387	0.372806	0.373424	0.327192	0.444951	0.272483	0.230275	0.439409	0.765975	0.626648	0.703099	0.556883	0.591754	0.592115	0.488537	0.446225	0.380861
19	0.393628	0.414385	0.343868	0.422517	0.337936	0.376015	0.271758	0.149062	0.307586	0.678754	0.691714	0.724142	0.566322	0.667778	0.545369	0.417292	0.399321	0.391893
19.16	0.313906	0.408786	0.332594	0.295762	0.280747	0.393641	0.277194	0.287844	0.307586	0.708265	0.710665	0.751994	0.58402	0.595864	0.555108	0.447826	0.446859	0.365766
19.32	0.423524	0.419985	0.264948	0.422517	0.311941	0.352514	0.211972	0.200463	0.236182	0.747613	0.710665	0.677723	0.504381	0.616411	0.584324	0.407114	0.380306	0.400601
19.48	0.350778	0.501742	0.463001	0.386301	0.377102	0.482553	0.301471	0.24124	0.257787	0.870903	0.717614	0.782321	0.660709	0.701338	0.623279	0.488537	0.517216	0.380861
19.63	0.286062	0.326765	0.429753	0.420386	0.264233	0.353897	0.271119	0.208021	0.341188	0.67586	0.677779	0.620381	0.474711	0.599489	0.540786	0.459799	0.447418	0.360644
19.8	0.333837	0.391986	0.434063	0.362157	0.452315	0.252635	0.244583	0.185042	0.346035	0.836146	0.72014	0.789129	0.663659	0.657505	0.642757	0.447826	0.532428	0.461562
19.96	0.423524	0.459184	0.388966	0.404409	0.270349	0.452393	0.244583	0.349524	0.389976	0.777124	0.644336	0.779846	0.566322	0.647231	0.701189	0.417292	0.456367	0.40931
20.12	0.337647	0.416362	0.344863	0.363577	0.35231	0.337308	0.317158	0.237048	0.42907	0.823994	0.668861	0.655332	0.616292	0.647835	0.568284	0.469379	0.429522	0.442608
20.29	0.408576	0.464784	0.372054	0.573415	0.233956	0.50527	0.320675	0.257003	0.318572	0.895168	0.814896	0.807697	0.557473	0.770513	0.603802	0.559782	0.446859	0.383184
20.45	0.393921	0.426903	0.498725	0.494238	0.288698	0.409193	0.235311	0.309613	0.305002	0.805477	0.659943	0.795137	0.582979	0.686512	0.595781	0.498116	0.447418	0.393429
20.62	0.290752	0.337306	0.461586	0.386301	0.318058	0.30966	0.230195	0.256399	0.346358	0.833253	0.784797	0.725235	0.682918	0.71552	0.595781	0.459799	0.411625	0.393429
20.79	0.300131	0.411091	0.424447	0.346535	0.102757	0.381545	0.291581	0.372504	0.32051	0.870286	0.677779	0.838825	0.632948	0.609159	0.678274	0.498116	0.49216	0.459001
20.96	0.347026	0.332035	0.413836	0.44311	0.298485	0.293071	0.286465	0.2951	0.248137	0.916578	0.731288	0.777661	0.599635	0.70585	0.714938	0.469379	0.43847	0.442608
21.13	0.286062	0.505959	0.297113	0.602175	0.288698	0.442371	0.306927	0.237048	0.460087	0.879544	0.829388	0.830088	0.607963	0.676843	0.669108	0.603487	0.456367	0.418019
21.3	0.341034	0.542559	0.54117	0.370205	0.360465	0.36557	0.275382	0.228447	0.351527	0.769473	0.690661	0.717953	0.723634	0.657505	0.683876	0.588054	0.464818	0.402537
21.48	0.276683	0.39528	0.376697	0.44311	0.293592	0.398134	0.358082	0.299938	0.480765	0.879544	0.802633	0.768923	0.632948	0.667174	0.678274	0.622645	0.474264	0.36884
21.65	0.318889	0.343455	0.355769	0.429223	0.30963	0.287234	0.169094	0.251292	0.366174	0.795705	0.774888	0.717953	0.731499	0.630109	0.631936	0.56996	0.447916	0.42576
21.83	0.367608	0.35341	0.415899	0.418493	0.263417	0.475241	0.304369	0.287844	0.375939	0.856913	0.774888	0.767467	0.60565	0.611845	0.631936	0.588054	0.380306	0.35609
22.01	0.292315	0.313589	0.385834	0.397031	0.425164	0.276789	0.251226	0.306119	0.307586	0.935609	0.766465	0.726205	0.700037	0.657505	0.718502	0.579007	0.388757	0.402537
22.19	0.345463	0.348432	0.380823	0.450684	0.305009	0.344681	0.246394	0.356378	0.331998	0.865657	0.741197	0.709701	0.692171	0.712297	0.683876	0.506631	0.523977	0.35609
22.37	0.265741	0.447984	0.556203	0.380936	0.30963	0.412572	0.304369	0.306119	0.351527	0.874401	0.682238	0.74271	0.739365	0.593581	0.631936	0.56996	0.515526	0.410278
22.55	0.297909	0.34424	0.313309	0.391384	0.271444	0.445281	0.279196	0.25538	0.314524	0.89465	0.678249	0.62544	0.678096	0.666156	0.598676	0.582816	0.432348	0.410685
22.74	0.292315	0.37332	0.380823	0.439954	0.281902	0.433462	0.289876	0.228447	0.312469	0.961841	0.842269	0.734458	0.67644	0.803617	0.761786	0.615195	0.557782	0.348349
22.92	0.239167	0.240497	0.341792	0.411715	0.227662	0.470019	0.347851	0.285679	0.31915	0.944353	0.774001	0.836526	0.64829	0.640202	0.697088	0.582816	0.47238	0.388684
23.11	0.335672	0.372534	0.379768	0.325306	0.293334	0.445281	0.164771	0.229409	0.337651	0.886366	0.678249	0.719256	0.700451	0.718064	0.697088	0.591387	0.432348	0.418019
23.3	0.142661	0.381965	0.446228	0.371052	0.271444	0.376015	0.210541	0.281351	0.31915	0.919501	0.646331	0.672348	0.663193	0.683459	0.754496	0.677095	0.44836	0.403351
23.49	0.306301	0.231066	0.398757	0.381218	0.310847	0.371068	0.375313	0.290008	0.222017	0.911218	0.678249	0.695802	0.722806	0.718064	0.656083	0.62567	0.512412	0.403351
23.68	0.267069	0.335988	0.266075	0.444246	0.299464	0.310213	0.252192	0.27962	0.158187	0.897135	0.682238	0.750137	0.637112	0.682161	0.701189	0.545533	0.540034	0.43892
23.88	0.289517	0.363103	0.431987	0.345638	0.306469	0.306749	0.411929	0.285679	0.249769	0.911218	0.79794	0.766164	0.640838	0.709413	0.7873	0.608528	0.504405	0.550025
24.07	0.231194	0.367347	0.329212	0.3525	0.349374	0.314913	0.308718	0.27962	0.210916	0.865657	0.727721	0.772418	0.658349	0.838318	0.716771	0.64324	0.616095	0.431953
24.27	0.187347	0.27327	0.257056	0.386301	0.253712	0.517021	0.25654	0.287844	0.202128	0.897135	0.795945	0.616449	0.672507	0.723255	0.740144	0.716521	0.456367	0.52949
24.47	0.223222	0.371827	0.342741	0.366986	0.245394	0.343114	0.343503	0.361861	0.224099	0.889266	0.697399	0.779846	0.601717	0.723255	0.716771	0.675809	0.456367	0.411052
24.67	0.175389	0.28671	0.302153	0.309041	0.232916	0.366615	0.25654	0.176818	0.131823	0.724004	0.697399	0.720429	0.552164	0.608192	0.654443	0.455968	0.425942	0.341382
24.87	0.242963	0.341321	0.36078	0.54726	0.281242	0.371539	0.372697	0.223226	0.380821	0.899384	0.823018	0.74271	0.620257	0.814053	0.793939	0.651383	0.579513	0.510912
25.08	0.167417	0.147835	0.320192	0.265582	0.207961	0.352514	0.234799	0.296068	0.254857	0.834178	0.545791	0.549605	0.622954	0.739693	0.747935	0.578102	0.41073	0.404085
25.28	0.163241	0.324255	0.44668	0.331115	0.126757	0.268582	0.294017	0.309383	0.301309	0.839425	0.65697	0.700269	0.741612	0.673159	0.771679	0.651383	0.463611	0.464465
25.49	0.148056	0.217592	0.26629	0.23454	0.396116	0.290964	0.182208	0.148817	0.326418	0.756981	0.707506	0.714416	0.620257	0.688814	0.697479	0.589346	0.427391	0.4711
25.7	0.151852	0.273057	0.433795	0.225342	0.289165	0.487924	0.169784	0.152733	0.280385	0.906879	0.758043	0.587095	0.546096	0.821881	0.638119	0.736683	0.521562	0.424654
25.91	0.17463	0.226125	0.425205	0.354109	0.217864	0.322299	0.281594	0.254556	0.179949	0.84692	0.772481	0.636609	0.748354	0.735779	0.690059	0.651383	0.557782	0.391478
26.12	0.121481	0.358387	0.45527	0.473678	0.202019	0.232771	0.323004	0.258472	0.40593	0.83193	0.635312	0.650755	0.620257	0.735779	0.697479	0.573837	0.528806	0.477736
26.33	0.0579798	0.211774	0.389478	0.215099	0.257115	0.32474	0.280652	0.115885	0.251662	0.736881	0.53063	0.654935	0.54058	0.791994	0.701189	0.740208	0.428708	0.614361
26.55	0.199305	0.321734	0.135293	0.285336	0.302488	0.247828	0.142303	0.201864	0.167774	0.822732	0.716695	0.654935	0.585628	0.724749	0.602031	0.658785	0.40105	0.532024
26.77	0.184811	0.240282	0.0983946	0.373132	0.310051	0.205099	0.312275	0.224294	0.263645	0.808423	0.640891	0.641431	0.585628	0.702334	0.764933	0.636578	0.394135	0.494022
26.99	0.105088	0.187339	0.18039	0.316064	0.234429	0.277738	0.114633	0.2542	0.115844	0.744036	0.709803	0.614424	0.572757	0.717278	0.72952	0.651383	0.539343	0.544691
27.21	0.152197	0.114032	0.122993	0.272167	0.196617	0.303376	0.252982	0.194388	0.259651	0.744036	0.716695	0.621176	0.630677	0.784523	0.672858	0.651383	0.449452	0.475021
27.43	0.155821	0.276936	0.168091	0.298505	0.155025	0.16237	0.256935	0.220556	0.203726	0.686802	0.606434	0.540153	0.547016	0.724749	0.679941	0.643981	0.484025	0.538357
27.65	0.0866546	0.0973879	0.125489	0.306521	0.26402	0.286099	0.0983057	0.239572	0.198689	0.691157	0.711901	0.568335	0.510921	0.636064	0.718126	0.750506	0.489437	0.521009
27.88	0.0901207	0.179194	0.168625	0.298123	0.0687175	0.163485	0.260888	0.0679382	0.164301	0.821176	0.560292	0.529585	0.529388	0.736119	0.691027	0.764667	0.595261	0.375611
28.11	0.0450604	0.144134	0.12941	0.197349	0.137435	0.302447	0.264669	0.0893924	0.145196	0.670627	0.613026	0.497293	0.517077	0.764706	0.711351	0.658463	0.595261	0.533125
28.34	0.0693236	0.210358	0.266664	0.239339	0.166369	0.48228	0.147459	0.164482	0.149017	0.663784	0.507559	0.516668	0.627879	0.607477	0.616504	0.644302	0.575419	0.41196
28.57	0.0727898	0.128552	0.0227448	0.205747	0.0723342	0.196182	0.19283	0.35757	0.0649561	0.602196	0.599842	0.445626	0.467831	0.700385	0.663928	0.686784	0.449753	0.454368
28.8	0	0.10453	0.199181	0.205222	0.142107	0.137089	0.148561	0.0925212	0.109852	0.642685	0.555898	0.470383	0.466036	0.780787	0.616787	0.719235	0.557782	0.470271
29.04	0.0498264	0.130662	0.090195	0.152911	0.12131	0.219342	0.217407	0.143922	0.0439409	0.583663	0.574849	0.476572	0.542725	0.616411	0.629772	0.58353	0.405659	0.522523
29.28	0.024581	0.0447984	0.139051	0.177055	0.273815	0.184091	0.112327	0.123362	0.113514	0.603337	0.536947	0.445626	0.460137	0.746542	0.577832	0.651383	0.500736	0.563164
29.52	0.0498264	0	0.142809	0.100599	0.152505	0.0430851	0.0905862	0.126788	0.164778	0.557431	0.480094	0.427058	0.43654	0.69175	0.454474	0.637812	0.500736	0.359961
29.76	0.129549	0.0709308	0.124018	0.100599	0.183699	0.215425	0.184796	0.154202	0.16844	0.570547	0.549581	0.420869	0.454237	0.650656	0.649249	0.637812	0.551443	0.487688
30	0.0510222	0.161274	0.0469014	0.181561	0.103149	0.0827233	0.205232	0.0756618	0.0456986	0.535133	0.36386	0.439684	0.419078	0.66408	0.567184	0.625327	0.553725	0.490475
30.25	0.0797222	0.0716775	0.0757638	0.185424	0.0262862	0.0639226	0.13914	0.157903	0.144126	0.459585	0.418439	0.374326	0.362446	0.512854	0.479925	0.592758	0.498961	0.384577
30.5	0.0542111	0.0967646	0.0505092	0.104301	0.053238	0.131605	0.0973982	0.0526343	0.246069	0.358854	0.454826	0.392151	0.436068	0.545729	0.57965	0.560189	0.486791	0.568505
30.75	0	0.146939	0.104626	0.0849862	0.0831843	0.112805	0.0730487	0.082241	0.077336	0.390333	0.491212	0.368384	0.436068	0.69038	0.529787	0.468995	0.474622	0.484902
31	0.0280622	0	0.108234	0.0888492	0.0565653	0.0940038	0.201753	0.141455	0.130065	0.421811	0.388118	0.368384	0.300151	0.565454	0.554718	0.644869	0.395518	0.479328
31.25	0	0.0482444	0.0520356	0.174578	0.0278347	0.159083	0.0735838	0.082241	0.101402	0.472176	0.332372	0.365642	0.348506	0.543706	0.509411	0.488537	0.503174	0.450174
31.51	0.0296567	0.107516	0.0281408	0.0695342	0.0299464	0.0977639	0.0800057	0.0888203	0.0270676	0.377741	0.430568	0.368384	0.385099	0.670655	0.585882	0.651383	0.474622	0.51277
31.76	0.0280504	0.0252198	0.106898	0.0429223	0.113993	0.0940038	0.0515335	0.0548274	0.0520781	0.384736	0.482901	0.396112	0.335598	0.578361	0.484773	0.566944	0.388757	0.433501
32.03	0.0297425	0	0.0555046	0.0705742	0.121577	0.0723106	0.0267578	0.0297333	0.0540811	0.338998	0.414008	0.342789	0.381178	0.568994	0.503418	0.60754	0.444665	0.434096
32.29	0	0.0551365	0.0589737	0.118862	0.0307142	0.101235	0.0535155	0.0600992	0.0280546	0.230035	0.390683	0.377068	0.283161	0.575317	0.419515	0.4948	0.526577	0.450174
32.55	0.0295267	0.026879	0.0287288	0.0715372	0.092427	0.0487427	0	0.030155	0.055333	0.332272	0.280756	0.275078	0.262186	0.468776	0.363579	0.669477	0.495806	0.42834
32.82	0.0295267	0	0.06013	0.0715372	0.123236	0.0522243	0.0547543	0.0609193	0.169254	0.26815	0.247066	0.242068	0.204505	0.614889	0.392435	0.699633	0.563416	0.381894
33.09	0	0	0.030065	0.025038	0	0	0.0283434	0.0304596	0.0585879	0.303126	0.376214	0.231065	0.325111	0.499216	0.357808	0.476474	0.473269	0.392215
33.36	0	0.0597312	0	0.128767	0	0.0268085	0.0579751	0.0974709	0.0585879	0.303126	0.252681	0.242068	0.246455	0.468776	0.386664	0.54885	0.495806	0.448983
33.63	0	0	0.0306019	0.0251785	0.130718	0.0805747	0.028884	0	0.0878818	0.230467	0.249071	0.143237	0.232597	0.41094	0.317205	0.517617	0.423769	0.393137
33.91	0.0354321	0	0.0968761	0.0268264	0	0.0282011	0.122392	0	0.12694	0.209856	0.370599	0.181551	0.230724	0.529656	0.265471	0.404098	0.462001	0.510912
34.18	0	0.0300789	0	0.0517367	0.0326796	0.0570737	0.0301264	0.13511	0.0941591	0.174256	0.243657	0.249338	0.283161	0.340493	0.3339	0.459457	0.483532	0.442901
34.46	0.0329885	0	0.0311017	0.0799243	0	0.0551057	0	0	0	0.157392	0.188204	0.240741	0.165991	0.345757	0.306266	0.426768	0.424893	0.374775
34.75	0	0.0959966	0	0.0279378	0.0713008	0	0.0310581	0.0352462	0	0.163013	0.205754	0.190983	0.22754	0.328752	0.3339	0.418746	0.418336	0.338396
35.03	0	0	0	0	0	0	0	0.0340308	0.0636386	0.135683	0.224799	0.14342	0.253868	0.425111	0.29552	0.37623	0.445876	0.403604
35.32	0	0	0.0342119	0	0.0372895	0.0294977	0	0.0708974	0	0.168247	0.214343	0.112687	0.131816	0.328752	0.354624	0.539075	0.30949	0.317118
35.61	0	0	0	0.0865847	0	0	0	0.0368667	0.0333345	0.14111	0.17252	0.179275	0.14158	0.232394	0.263282	0.46046	0.382929	0.26907
35.9	0	0	0.0342119	0	0.0372895	0.0311185	0.0689704	0.113436	0.0333345	0.151965	0.151609	0.0563435	0.0829955	0.277739	0.214924	0.370614	0.283262	0.37958
36.19	0	0.0328522	0	0	0.0748659	0	0	0.0383792	0	0.0682033	0.141501	0.123785	0.122703	0.334231	0.249312	0.401686	0.354952	0.232233
36.49	0	0	0.036078	0.0611643	0.0776387	0.0626692	0.0695702	0.0383792	0.0351527	0.0839425	0.0707506	0.031689	0.0755096	0.252043	0.192178	0.320263	0.329598	0.250811
36.79	0	0.0358387	0.036078	0.0309041	0	0.0313346	0.0347851	0.0383792	0	0.0577105	0.106126	0.103979	0.117984	0.246564	0.186984	0.255125	0.329598	0.334415
37.09	0	0	0	0	0	0	0	0.0411205	0	0.052464	0.0449772	0.0415918	0.0660709	0.153418	0.176596	0.303979	0.349881	0.325126
37.39	0	0	0	0	0.0402505	0	0	0	0	0.0441713	0.0880307	0.100625	0.0333399	0.159074	0.135714	0.320438	0.343502	0.2607
37.7	0	0	0	0	0	0	0	0	0.0368537	0.0761575	0.102703	0.0670835	0.0913423	0.174981	0.170899	0.430753	0.26008	0.220246
38.01	0	0	0	0.0342686	0	0	0	0	0.0765422	0.0761575	0.0831401	0.01725	0.0593725	0.116654	0.115608	0.27316	0.289523	0.143834
38.32	0.0437186	0	0	0.0342686	0	0	0	0	0	0.0660032	0.0684684	0.0263542	0.109611	0.217401	0.145767	0.194364	0.323873	0.148329
38.63	0	0	0	0	0	0	0	0	0	0.0236088	0.0473777	0.0436342	0.0707902	0.0975983	0.136342	0.320602	0.247199	0.278679
38.95	0	0.0391986	0	0	0	0	0	0	0	0.0403317	0.0194248	0.0181036	0.0973366	0.118145	0.15095	0.305336	0.152122	0.217718
39.27	0	0	0	0.0362157	0	0.038189	0	0	0	0.049185	0.0994931	0.0459552	0.0884878	0.159239	0.102257	0.325691	0.270968	0.156757
39.59	0	0	0	0	0	0	0	0	0	0.0255762	0.0521154	0.0375997	0.0884878	0.0975983	0.116865	0.173024	0.118846	0.156757
39.91	0	0	0	0.0351183	0	0	0.0395285	0	0	0.0424482	0.0303217	0.0765216	0.0772257	0.13449	0.10388	0.192454	0.221269	0.10556
40.24	0	0	0.0437309	0.0380448	0	0	0	0	0.0426094	0.0434021	0.0312405	0.0675191	0.0514838	0.0896597	0.0849926	0.222062	0.161342	0.109783
40.57	0	0	0	0	0.047894	0	0	0	0	0.00906197	0.0211333	0.049514	0.0686451	0.109584	0.075549	0.226997	0.221269	0.164674
40.9	0	0.130323	0	0.0380448	0	0	0	0	0	0	0.0220521	0.049514	0.027458	0.104603	0.113323	0.133237	0.170561	0.114005
41.23	0	0	0.0450975	0	0	0.0414723	0	0	0	0.00925836	0.0436989	0.0200969	0.0270669	0.125699	0.0449128	0.158056	0.196864	0.110652
41.57	0	0	0	0	0	0	0	0	0	0.0277751	0.0445907	0.0310191	0.0416413	0.0319083	0.0824928	0.148477	0.156596	0.155732
41.91	0	0	0	0	0	0	0	0	0	0.00944353	0.0112623	0.0101857	0.0275071	0.0516611	0.0342804	0.0884019	0.173854	0.0557358
42.26	0	0	0	0	0	0.0442371	0.0460391	0	0	0	0.0236331	0.0109222	0	0.101526	0.0242896	0.143687	0.120803	0.0614733
42.6	0	0	0	0.0413894	0	0	0	0.0516944	0	0.00989322	0.0116955	0.0106101	0.0291251	0.0441467	0.0712319	0.144235	0.0912734	0
42.95	0	0	0	0	0	0	0	0	0	0	0.0238242	0.0110345	0.0444967	0.0455557	0.0756839	0.0930547	0.121698	0.123415
43.3	0	0	0	0	0	0.0443907	0	0.0525429	0.0488232	0.0100556	0.0117918	0.0218687	0.0298892	0.0776221	0.0121193	0.0678524	0.152122	0.14321
43.66	0	0	0	0	0	0	0	0	0.0527291	0.0206858	0.0251237	0	0.0311477	0.0469646	0.0258216	0.0977074	0.0825807	0.0636981
44.01	0	0	0	0	0	0	0	0	0	0	0.0248469	0.0115533	0.0157312	0.0356148	0.0255371	0.113087	0.130994	0.021675
44.37	0	0	0	0	0	0.0457316	0	0	0	0.0102092	0.0249949	0	0.061224	0.0235458	0	0.127636	0.127454	0.0214658
44.74	0	0	0	0	0	0	0	0	0	0	0.0130552	0.0119659	0	0	0	0.0588054	0.0676099	0.0696698
45.1	0	0	0	0	0	0	0	0	0	0.01106	0	0.0120439	0.0164539	0.0248786	0.0134763	0.074821	0.0337136	0.0451912
45.47	0	0	0	0	0	0	0	0	0	0	0.039099	0	0	0.0372009	0.0401851	0.10285	0.033627	0.0223677
45.85	0	0	0	0.0495927	0	0	0	0	0	0	0	0	0.068877	0.0533112	0.028216	0	0.0904511	0.0489571
46.22	0	0	0	0	0	0	0	0	0	0.0115973	0	0.0125088	0.0171387	0.0259541	0	0.0471395	0.0720579	0
46.6	0	0	0	0.0508291	0	0	0	0	0	0	0.0139639	0	0	0.0134096	0.0143518	0.031712	0.108087	0.0242011
46.98	0	0	0	0	0	0	0	0	0	0	0	0.0129498	0.0174253	0	0	0.031734	0.0362753	0
47.37	0	0	0.0617124	0	0	0	0	0	0	0	0	0	0	0.0138422	0	0.0514249	0.0380306	0
47.75	0	0	0	0	0	0	0	0	0	0	0.0147721	0	0.0185144	0	0.0151824	0.0167021	0	0.0253669
48.14	0	0	0	0	0	0	0	0	0	0	0	0	0	0.0279439	0	0	0.0380306	0.0254295
48.54	0	0	0	0	0	0	0	0	0	0	0	0	0	0	0	0	0	0.0261262
48.94	0	0	0	0	0	0	0	0	0	0	0	0	0	0	0	0	0.0197759	0.0268229
49.34	0	0	0	0	0	0	0	0	0	0	0	0	0	0.0452034	0.0163611	0	0.0608489	0
49.74	0	0	0	0	0	0	0	0	0	0	0	0	0	0	0	0	0	0.0271882
50.15	0	0	0	0	0	0	0	0	0	0	0	0	0.0203738	0	0	0.0182705	0	0
50.56	0	0	0	0	0	0	0	0	0	0	0	0	0	0	0	0	0.0215197	0
50.97	0	0	0	0	0	0	0.0662573	0	0	0	0	0	0.0209	0.0156549	0	0	0	0
51.39	0	0	0	0	0	0	0	0	0	0	0	0.0155615	0	0	0	0	0	0
51.81	0	0	0	0	0	0	0	0	0	0	0	0	0	0.0164376	0	0	0	0
52.23	0	0	0	0	0	0	0	0	0	0	0	0	0	0	0	0.019693	0	0
52.66	0	0	0	0	0	0	0	0	0	0	0	0	0	0	0	0.0200717	0.0459905	0.0307843
53.09	0	0	0	0	0	0	0	0	0	0	0	0	0	0	0	0.0203557	0	0
53.53	0	0	0	0	0	0	0	0	0	0	0	0	0	0	0	0	0	0
53.97	0	0	0	0	0	0	0	0	0	0	0	0	0	0	0.0194775	0	0	0
54.41	0	0	0	0	0	0	0	0	0	0	0	0	0	0	0	0	0	0.066503
54.85	0	0	0	0	0	0	0	0	0	0	0	0	0	0	0	0	0	0
55.3	0	0	0	0	0	0	0	0	0	0	0	0	0	0	0.0204297	0	0	0
55.75	0	0	0	0	0	0	0	0	0	0	0	0	0	0	0	0	0	0
56.21	0	0	0	0	0	0	0	0	0	0	0	0	0	0	0	0	0	0
56.67	0	0	0	0	0	0	0	0	0	0	0	0	0	0	0	0.0228677	0	0
57.14	0	0	0	0	0	0	0	0	0	0	0	0	0	0	0	0	0	0
57.6	0	0	0	0	0	0	0	0	0	0	0	0	0	0	0	0	0	0
58.07	0	0	0	0	0	0	0	0	0	0	0	0	0	0	0	0	0	0
58.55	0	0	0	0	0	0	0	0	0	0	0	0	0	0	0	0	0	0
59.03	0	0	0	0	0	0	0	0	0	0	0	0	0	0	0	0	0	0
59.51	0	0	0	0	0	0	0	0	0	0	0	0	0	0	0	0	0	0

## Sheet: Fig S5
Genotype	Fig S5A			Genotype	Fig S5B			Genotype	Fig S5C	Fig S5D	Fig S5E and Fig S5F	Fig S5F
	Starch content (%)				Amylose content (%)				Number of granules/g DW	Number of small granules/g DW	Number of large granules/g DW	Mean A-type granule diameter (µm)
WT seg	52.0615			WT seg	14.5071			WT seg	2.47851e+09	2.37419e+09	1.0432e+08	19.6902
WT seg	64.337			WT seg	14.5046			WT seg	1.59832e+09	1.52092e+09	7.73917e+07	18.598
WT seg	52.8925			WT seg	16.0547			WT seg	1.99597e+09	1.90513e+09	9.08388e+07	20.1776
parc6sgl	47.4097			parc6sgl	15.2088			parc6sgl	1.86816e+09	1.77578e+09	9.23836e+07	21.3632
parc6sgl	58.3308			parc6sgl	16.2164			parc6sgl	2.1689e+09	2.07985e+09	8.90545e+07	20.8466
parc6sgl	54.4196			parc6sgl	14.8795			parc6sgl	1.97676e+09	1.89143e+09	8.53379e+07	20.0138
parc6 dbl	53.6356			parc6 dbl	14.8688			parc6 dbl	2.06007e+09	1.98172e+09	7.83445e+07	19.2144
parc6 dbl	55.9437			parc6 dbl	15.9864			parc6 dbl	1.6857e+09	1.60727e+09	7.84269e+07	20.8466
parc6 dbl	46.141			parc6 dbl	15.772			parc6 dbl	1.82077e+09	1.72888e+09	9.18976e+07	20.8466
bgc1	52.5184			bgc1	13.4803			bgc1	2.44879e+08	1.76416e+08	6.8463e+07	21.0174
bgc1	49.3603			bgc1	13.9952			bgc1	2.93962e+08	2.03113e+08	9.08494e+07	22.99
bgc1	56.5498			bgc1	14.5457			bgc1	2.4608e+08	1.76968e+08	6.91118e+07	22.8034
parc6 sgl bgc1	48.3535			parc6 sgl bgc1	14.1757			parc6 sgl bgc1	1.88207e+08	1.31456e+08	5.67515e+07	24.7404
parc6 sgl bgc1	59.9811			parc6 sgl bgc1	12.5547			parc6 sgl bgc1	2.1493e+08	1.45117e+08	6.98122e+07	23.9466
parc6 sgl bgc1	57.4488			parc6 sgl bgc1	13.9688			parc6 sgl bgc1	2.4291e+08	1.80588e+08	6.23224e+07	23.368
parc6 dbl bgc1	52.0285			parc6 dbl bgc1	13.2357			parc6 dbl bgc1	3.35683e+08	2.66278e+08	6.94047e+07	27.0622
parc6 dbl bgc1	55.0869			parc6 dbl bgc1	13.6647			parc6 dbl bgc1	2.98187e+08	2.37408e+08	6.07796e+07	28.1884
parc6 dbl bgc1	55.909			parc6 dbl bgc1	13.094			parc6 dbl bgc1	3.08952e+08	2.46667e+08	6.22852e+07	27.2838

## Sheet: Fig S6
Fig S6A																					Genotype	Fig S6B	Fig S6C	Fig S6D	Fig S6E	Fig S6F	Fig S6G
		Viscosity (cP)																				Peak viscosity (cP)	Trough viscosity (cP)	Breakdown viscosity (cP)	Final viscosity (cP)	Setback viscosity (cP)	Pasting temperature (oC)
Time (seconds)	Temperature (oC)	WT seg	WT seg	WT seg	parc6 sgl	parc6 sgl	parc6 sgl	parc6 dbl	parc6 dbl	parc6 dbl	bgc1	bgc1	bgc1	parc6 sgl bgc1	parc6 sgl bgc1	parc6 sgl bgc1	parc6 dbl bgc1	parc6 dbl bgc1	parc6 dbl bgc1		WT seg	736	438	298	1563	1125	95
4	46.3194	32	0	33	37	32	34	0	0	32	32	33	32	33	39	33	33	33	32		WT seg	721	345	376	1531	1186	95.2
8	47.5389	43	22	44	47	43	44	22	22	43	43	44	43	44	48	44	44	44	43		WT seg	845	497	348	1561	1064	95.3
12	49.1611	35	44	66	69	42	66	44	44	65	65	37	65	42	70	32	66	66	65		parc6 sgl	729	420	309	1496	1076	95.15
16	50.1417	19	49	49	49	25	49	53	53	48	48	21	48	25	49	15	50	49	48		parc6 sgl	839	460	379	1674	1214	95.25
20	50.3667	3	32	32	31	8	32	36	35	31	32	4	32	8	32	-1	33	32	31		parc6 sgl	861	449	412	1558	1109	94.45
24	50.3722	17	15	15	14	14	15	19	17	14	15	15	15	14	14	15	16	15	14		parc6 dbl	742	400	342	1595	1195	95.2
28	50.3611	16	14	14	13	14	15	16	14	14	14	15	14	13	13	14	15	14	14		parc6 dbl	803	440	363	1618	1178	94.5
32	50.3583	16	14	13	12	13	14	15	14	14	14	14	14	13	13	14	15	14	13		parc6 dbl	873	495	378	1522	1027	93.65
36	50.3333	15	14	13	12	13	14	15	13	13	13	14	13	13	12	14	15	14	13		bgc1	991	543	448	1637	1094	92.85
40	50.3028	15	13	13	12	13	13	14	13	13	13	13	13	13	12	13	15	14	13		bgc1	943	478	465	1980	1502	92.1
44	50.2528	15	13	13	12	13	13	14	13	13	13	13	13	13	12	13	15	14	13		bgc1	1034	580	454	1638	1058	92.05
48	50.2	15	13	13	12	12	13	14	12	12	13	13	13	13	12	13	15	13	13		parc6 sgl bgc1	931	533	398	1703	1170	92.85
52	50.1667	14	13	12	11	12	13	14	12	12	13	13	13	13	12	13	14	13	12		parc6 sgl bgc1	945	490	455	1760	1270	92.1
56	50.1556	14	12	12	11	12	13	14	12	12	13	13	13	13	12	12	14	13	12		parc6 sgl bgc1	979	478	501	1857	1379	90.55
60	50.1333	14	12	12	11	12	13	13	12	11	12	12	12	13	12	12	14	13	12		parc6 dbl bgc1	979	533	446	1824	1291	91.3
64	50.1417	14	12	12	11	11	12	13	12	11	12	12	12	13	12	12	14	13	12		parc6 dbl bgc1	1038	511	527	1880	1369	90.5
68	50.4722	14	12	12	11	11	12	13	12	11	12	12	12	12	12	12	14	13	12		parc6 dbl bgc1	1056	531	525	1763	1232	90.4
72	51.1444	14	12	12	11	11	12	12	12	11	12	12	12	12	11	12	14	13	12
76	51.9556	14	12	12	11	11	12	12	11	11	12	12	12	11	11	12	14	13	12
80	52.8361	14	12	12	11	11	12	12	11	11	12	12	12	11	11	12	13	12	12
84	53.7389	13	12	11	11	11	12	13	11	11	12	12	12	11	11	12	13	12	11
88	54.6667	13	12	11	11	11	12	12	11	10	12	12	11	11	11	11	13	12	11
92	55.6083	13	12	11	11	10	12	12	11	10	12	12	11	11	11	11	13	12	11
96	56.5556	13	11	11	11	10	12	12	11	10	12	12	11	11	11	11	12	12	12
100	57.5111	13	11	11	11	10	11	12	11	10	12	12	11	11	11	12	12	12	11
104	58.3722	13	11	11	11	11	11	12	11	10	12	12	11	11	11	12	12	12	11
108	59.2528	13	11	11	11	11	11	12	11	10	12	12	11	11	11	11	13	12	11
112	60.1361	13	12	11	11	11	11	12	11	11	12	12	11	11	11	11	13	12	11
116	61.0028	13	11	11	10	11	11	12	11	11	12	12	11	11	11	11	13	12	11
120	61.8639	13	11	11	10	11	11	12	11	11	12	12	12	12	11	12	13	12	12
124	62.7306	13	11	12	10	11	12	12	11	11	13	12	12	12	11	12	13	13	12
128	63.5667	13	11	12	11	11	12	13	11	11	13	13	12	12	12	13	14	13	13
132	64.3861	14	11	12	11	11	12	13	11	12	13	13	13	13	12	13	14	14	13
136	65.2222	14	12	12	11	12	12	13	12	12	14	14	13	13	13	13	15	14	13
140	66.0611	14	12	13	12	12	13	13	12	13	14	14	13	14	13	14	15	15	14
144	66.9361	15	12	13	12	13	13	14	13	13	15	14	14	14	14	14	16	15	14
148	67.7556	15	12	14	13	13	13	14	13	13	15	15	15	15	14	15	17	15	15
152	68.525	15	12	14	13	13	14	15	13	13	16	15	15	15	14	15	17	16	16
156	69.3222	16	13	14	13	13	14	15	14	14	16	16	16	15	15	16	18	16	16
160	70.1333	16	13	14	14	14	14	15	14	14	17	16	16	16	15	16	18	17	17
164	70.9389	16	13	15	14	14	14	16	14	15	17	16	16	16	16	17	19	18	17
168	71.7528	16	14	15	14	14	15	16	14	15	17	17	17	17	16	17	19	18	18
172	72.5722	16	14	15	14	15	15	16	15	15	17	17	17	17	16	17	20	19	18
176	73.4222	17	14	15	15	15	16	17	15	16	18	18	17	17	17	18	20	19	19
180	74.2083	17	14	15	15	15	16	17	16	16	19	18	17	18	17	19	21	20	19
184	74.9778	17	14	16	15	15	16	18	16	16	19	18	18	18	18	19	22	21	20
188	75.8028	17	14	16	15	15	16	18	16	17	19	19	18	19	18	20	22	21	21
192	76.6167	18	15	16	15	16	16	18	17	17	19	19	19	19	19	20	23	22	21
196	77.4194	18	15	16	16	16	17	19	17	18	20	20	19	20	19	21	24	23	22
200	78.2333	18	15	16	16	16	17	19	18	18	21	21	20	20	20	22	25	24	23
204	79.0361	18	15	17	16	16	18	20	18	19	21	21	20	21	21	23	26	25	25
208	79.825	19	16	17	17	17	18	20	19	20	22	22	21	21	22	24	27	26	26
212	80.65	19	16	17	17	18	19	20	19	20	22	22	22	22	23	26	28	28	27
216	81.4639	19	16	18	17	18	20	21	20	21	23	24	24	23	24	28	29	29	29
220	82.2917	20	16	19	18	19	20	22	20	22	24	25	25	24	26	30	31	31	31
224	83.1694	20	17	20	19	20	21	23	21	23	25	26	27	25	27	32	33	33	33
228	83.9417	21	18	20	19	21	22	24	22	25	27	28	28	27	29	34	35	35	35
232	84.725	22	18	21	20	22	24	25	24	26	28	30	30	29	31	37	37	38	37
236	85.5278	23	19	22	21	23	26	26	26	28	30	32	33	32	33	41	40	42	41
240	86.3861	24	20	23	22	25	28	27	28	31	33	35	36	35	36	46	43	46	45
244	87.1944	26	21	25	24	27	30	29	30	34	35	39	40	38	39	52	48	52	51
248	87.9833	28	23	27	26	29	33	32	32	37	39	44	45	42	44	59	54	60	59
252	88.7889	30	25	30	28	32	36	35	35	42	44	50	52	48	50	69	62	69	68
256	89.6417	33	28	33	30	35	40	38	39	47	50	58	62	55	58	82	71	82	81
260	90.4444	36	31	36	33	39	46	42	44	54	58	69	74	64	69	101	85	100	98
264	91.2444	40	34	41	37	44	53	48	50	63	69	83	90	77	82	125	103	124	122
268	92.0583	45	38	46	42	52	63	55	58	75	83	102	112	93	101	156	127	155	153
272	92.875	51	45	54	49	61	75	65	68	91	103	127	141	116	126	194	158	195	193
276	93.6889	60	53	64	57	74	91	77	81	113	129	159	178	144	157	238	196	243	241
280	94.4833	72	64	77	68	90	113	92	98	140	161	198	221	179	195	287	240	296	296
284	95.2639	87	78	94	81	112	141	113	120	173	200	243	270	219	238	339	288	355	354
288	95.0917	107	97	117	99	140	175	139	148	211	242	291	322	264	285	392	340	415	416
292	94.7028	134	123	145	122	175	215	170	181	254	288	340	376	312	334	448	399	482	481
296	94.6111	167	158	179	151	218	261	208	220	301	337	393	434	364	386	514	468	559	557
300	94.6806	208	205	220	188	269	312	251	265	354	392	454	503	430	447	595	545	646	643
304	94.775	255	261	269	232	327	371	301	316	416	458	531	581	506	523	683	623	731	729
308	94.8361	308	324	325	282	392	439	357	375	486	535	616	663	586	607	762	693	806	804
312	94.8806	366	394	385	338	466	515	419	442	563	619	700	737	657	687	825	754	866	865
316	94.9222	429	471	451	398	551	600	486	519	640	697	770	800	718	754	875	806	914	916
320	94.9306	494	548	526	465	635	683	553	595	710	766	828	853	771	808	915	852	953	957
324	94.9667	556	614	606	532	709	753	613	664	768	827	874	899	818	853	946	891	984	991
328	94.9778	612	664	680	595	766	803	662	719	812	881	907	938	857	887	966	923	1009	1019
332	94.9861	658	696	740	648	806	836	698	758	843	924	927	971	885	913	976	948	1026	1039
336	94.9889	692	715	784	687	828	854	722	784	861	956	938	995	904	931	979	965	1036	1051
340	95.0167	714	721	816	712	837	861	735	798	870	975	942	1012	917	941	977	975	1038	1056
344	95.0139	727	720	835	724	839	860	741	803	873	986	943	1023	926	945	970	979	1035	1055
348	95.0167	734	713	843	728	837	854	742	803	872	991	938	1030	931	943	958	977	1026	1048
352	95.0167	736	702	845	729	830	846	739	799	868	990	929	1034	931	936	943	971	1012	1037
356	95.0167	733	687	842	727	820	835	732	792	861	984	917	1033	926	926	924	961	995	1022
360	95.0194	726	671	837	721	807	822	721	782	851	973	901	1027	917	913	902	948	973	1003
364	95.0167	717	653	830	712	792	806	708	770	839	957	882	1017	905	896	879	932	949	981
368	95.0167	706	633	819	701	776	789	693	756	824	938	861	1003	890	877	855	913	922	956
372	95.0167	693	614	806	688	760	770	678	740	809	916	839	985	872	856	829	893	894	930
376	95.0167	680	595	792	674	742	751	661	724	793	893	815	965	853	834	802	870	865	903
380	95.0083	666	577	776	660	724	732	645	707	776	869	790	943	833	812	775	848	835	875
384	95.0111	652	559	760	645	706	713	628	690	759	844	764	919	812	789	748	825	806	848
388	95.0056	638	543	743	631	688	694	612	673	741	820	738	895	792	767	722	802	779	820
392	95.0083	624	527	727	617	671	675	596	656	724	797	713	870	771	745	696	780	753	794
396	95	610	512	711	603	654	657	581	640	708	774	690	846	751	723	673	758	729	769
400	95	597	497	695	589	638	640	566	624	691	752	670	822	731	703	652	738	706	745
404	95.0056	584	484	679	575	623	624	551	609	675	732	652	799	713	683	634	719	687	722
408	95	571	471	664	561	608	608	538	594	659	713	636	777	695	664	619	700	670	700
412	95	559	460	649	548	594	593	525	580	644	695	621	757	678	647	605	683	655	681
416	95.0028	547	448	635	536	580	579	513	567	630	679	606	737	662	630	592	667	641	665
420	95	536	438	621	525	567	566	501	554	616	665	593	719	648	615	580	652	628	652
424	95.0028	525	428	608	514	555	553	490	542	603	651	580	702	634	600	569	639	615	639
428	95.0056	515	419	595	503	544	541	480	531	591	638	568	687	621	587	559	626	603	627
432	95.0028	506	410	583	493	533	530	470	520	579	627	556	672	609	574	549	613	592	616
436	94.9278	497	402	571	484	523	519	461	510	568	615	545	659	598	563	539	602	581	604
440	93.7139	488	395	560	475	513	509	452	500	557	605	535	648	587	552	530	592	571	594
444	92.9222	480	387	550	467	504	500	445	491	547	595	527	637	578	542	522	582	562	584
448	92.2167	473	380	541	459	496	491	437	483	538	587	519	628	570	534	515	574	554	575
452	91.3694	466	374	533	452	489	484	431	475	530	579	512	620	564	526	510	567	547	568
456	90.5083	460	368	525	445	483	477	424	468	523	573	506	613	558	520	505	561	541	562
460	89.7389	455	363	519	440	478	471	419	462	517	567	501	607	553	515	500	556	536	556
464	88.8194	451	359	513	435	474	466	415	457	512	562	496	601	548	511	495	551	531	551
468	88.0639	447	356	509	431	469	461	411	453	507	558	492	596	544	507	491	547	527	546
472	87.3056	443	352	505	428	466	458	407	449	504	554	488	592	541	503	488	544	523	542
476	86.4361	441	349	501	425	463	455	405	446	501	550	485	588	538	499	485	541	519	539
480	85.6528	439	347	499	422	461	452	403	443	498	547	482	585	535	496	482	538	516	536
484	84.8389	438	345	497	421	460	450	401	441	496	545	479	582	533	493	480	535	514	533
488	84.0444	438	345	497	420	460	449	400	440	495	543	478	580	533	491	478	533	512	531
492	83.2306	439	345	499	421	462	450	400	441	496	543	478	581	534	490	478	533	511	532
496	82.5028	442	347	503	424	466	452	403	443	499	544	481	583	538	492	479	534	513	534
500	81.675	447	350	508	428	472	456	407	447	504	548	484	588	542	495	483	538	516	538
504	80.9194	454	355	515	434	479	462	412	453	510	553	489	593	548	500	488	543	521	543
508	80.0722	462	361	522	441	486	469	418	460	517	559	495	600	554	506	493	549	527	549
512	79.2389	469	368	529	448	494	476	425	467	524	565	502	607	561	512	499	556	533	555
516	78.475	477	375	536	455	502	484	432	475	531	571	509	614	568	518	506	562	540	562
520	77.6611	484	383	544	462	510	492	439	483	538	577	516	621	574	525	512	569	546	569
524	76.8944	491	391	552	469	517	499	447	490	546	584	523	627	580	532	518	575	553	576
528	76.1417	498	399	560	477	526	507	454	498	553	591	531	634	587	539	525	582	560	583
532	75.3361	507	407	569	485	535	515	462	506	561	599	539	641	595	546	533	589	568	591
536	74.5694	517	417	579	494	546	525	471	516	571	607	548	649	604	554	542	597	576	600
540	73.75	528	429	592	504	560	536	481	528	582	618	560	660	615	563	552	607	587	611
544	72.95	542	443	607	517	575	549	494	542	595	630	573	672	628	574	564	618	599	624
548	72.1889	559	461	626	532	595	564	509	557	610	643	590	687	643	587	577	631	613	639
552	71.4444	581	486	649	551	621	583	528	577	628	659	611	704	661	603	593	646	630	656
556	70.65	609	519	678	575	656	607	554	602	650	678	639	723	682	622	613	664	650	678
560	69.8611	644	567	714	607	700	639	590	637	679	703	678	749	710	645	638	687	676	706
564	69.0778	683	627	754	646	749	678	635	680	715	735	733	783	747	677	674	718	712	743
568	68.2889	719	689	791	688	792	722	683	729	758	779	797	827	793	720	723	761	761	792
572	67.4833	745	736	817	722	819	761	721	771	797	829	856	876	839	773	783	813	820	852
576	66.6778	758	761	830	743	830	788	742	799	824	873	897	919	875	826	840	865	875	907
580	65.9278	765	770	835	751	834	801	751	812	836	901	915	950	896	866	881	900	913	946
584	65.1639	771	775	839	754	838	806	756	819	841	913	922	970	906	888	903	919	934	964
588	64.3694	780	783	846	760	846	810	764	826	847	920	928	983	916	897	915	928	946	973
592	63.5944	791	795	855	769	858	817	775	836	857	928	944	997	932	905	929	938	960	987
596	62.7944	804	810	868	781	871	826	790	848	871	939	966	1015	956	919	948	952	980	1006
600	62.0194	819	826	882	794	886	838	805	863	888	953	999	1041	977	936	969	970	1005	1035
604	61.2583	836	843	897	810	902	851	820	878	906	970	1037	1070	997	955	993	991	1032	1063
608	60.4611	852	860	914	826	920	865	836	893	925	990	1075	1103	1013	977	1019	1020	1059	1088
612	59.7056	871	878	930	845	938	880	852	910	943	1015	1106	1134	1031	1001	1048	1045	1084	1107
616	58.9	890	895	947	864	956	896	868	927	959	1038	1133	1162	1048	1032	1078	1066	1111	1128
620	58.1083	911	912	967	884	974	913	886	944	976	1059	1162	1179	1068	1065	1112	1081	1135	1152
624	57.3139	931	929	987	903	995	932	903	961	992	1076	1194	1192	1091	1095	1142	1097	1158	1176
628	56.5472	950	946	1006	921	1016	952	920	977	1008	1096	1228	1212	1113	1122	1169	1113	1179	1199
632	55.7917	967	963	1023	940	1036	972	936	994	1023	1117	1264	1235	1137	1145	1191	1133	1202	1227
636	54.9889	983	980	1040	956	1055	993	953	1014	1039	1140	1304	1254	1175	1168	1214	1149	1232	1254
640	54.225	999	997	1057	972	1072	1013	970	1035	1055	1164	1367	1266	1218	1187	1235	1169	1266	1284
644	53.4417	1016	1014	1074	987	1088	1028	989	1058	1072	1190	1425	1275	1260	1207	1263	1188	1306	1311
648	52.6861	1033	1031	1090	1003	1103	1042	1009	1084	1090	1217	1502	1291	1289	1226	1306	1216	1341	1337
652	51.8889	1051	1048	1107	1019	1118	1057	1030	1108	1110	1242	1564	1327	1320	1247	1354	1238	1366	1361
656	51.1361	1069	1066	1123	1036	1135	1072	1052	1130	1127	1271	1653	1383	1346	1271	1407	1258	1385	1387
660	50.3444	1087	1085	1139	1055	1153	1087	1072	1147	1145	1298	1742	1414	1366	1292	1456	1273	1403	1419
664	50.0111	1105	1104	1154	1074	1172	1101	1090	1163	1164	1332	1834	1431	1381	1313	1511	1292	1425	1450
668	50.0167	1122	1122	1170	1095	1192	1115	1108	1178	1185	1373	1873	1427	1399	1335	1552	1312	1447	1480
672	50.0667	1140	1139	1186	1119	1217	1131	1128	1193	1201	1420	1885	1442	1420	1363	1591	1332	1467	1501
676	50.0111	1159	1157	1203	1145	1242	1145	1147	1210	1214	1496	1879	1454	1434	1389	1640	1351	1486	1521
680	50.0278	1179	1175	1220	1173	1262	1159	1164	1227	1227	1547	1900	1464	1444	1409	1683	1370	1504	1541
684	50.025	1196	1192	1240	1196	1276	1175	1178	1246	1244	1580	1922	1477	1449	1422	1703	1388	1525	1574
688	50.0056	1214	1209	1264	1214	1289	1193	1193	1265	1261	1569	1934	1486	1457	1437	1704	1407	1547	1636
692	50.0222	1234	1225	1289	1228	1306	1212	1206	1281	1292	1565	1936	1494	1467	1456	1710	1426	1568	1667
696	50.0167	1250	1241	1308	1241	1322	1230	1220	1295	1326	1569	1935	1502	1477	1479	1720	1448	1586	1700
700	50.0056	1262	1256	1319	1256	1338	1246	1236	1306	1355	1584	1942	1510	1489	1492	1725	1467	1604	1698
704	50.0139	1273	1272	1331	1269	1350	1260	1254	1319	1377	1600	1952	1517	1500	1500	1728	1484	1627	1721
708	49.9944	1284	1287	1348	1282	1364	1272	1275	1333	1406	1611	1959	1524	1511	1504	1738	1501	1650	1729
712	49.9944	1296	1302	1380	1296	1378	1283	1299	1347	1444	1615	1967	1532	1521	1513	1746	1522	1672	1733
716	50.0056	1306	1317	1423	1307	1392	1296	1318	1363	1479	1618	1968	1539	1530	1521	1754	1539	1689	1736
720	50	1316	1330	1465	1319	1406	1309	1333	1378	1507	1623	1967	1547	1540	1531	1763	1551	1716	1740
724	49.9972	1325	1344	1491	1329	1421	1324	1342	1394	1523	1622	1964	1554	1550	1543	1775	1560	1753	1743
728	49.9861	1334	1358	1517	1340	1435	1347	1357	1408	1528	1621	1966	1561	1561	1551	1782	1574	1766	1744
732	49.9972	1344	1373	1544	1352	1453	1388	1373	1419	1521	1622	1967	1568	1570	1557	1785	1593	1777	1743
736	49.9806	1353	1390	1569	1366	1481	1428	1400	1432	1518	1626	1967	1577	1579	1568	1787	1620	1775	1745
740	49.9806	1365	1408	1579	1382	1516	1471	1446	1444	1518	1627	1966	1586	1589	1607	1786	1636	1801	1748
744	49.9944	1390	1432	1577	1397	1548	1483	1483	1456	1520	1627	1967	1594	1603	1651	1792	1635	1818	1749
748	49.9778	1420	1450	1578	1412	1577	1487	1503	1469	1520	1627	1969	1604	1630	1667	1798	1635	1836	1750
752	49.9639	1473	1468	1573	1422	1597	1499	1512	1479	1520	1628	1973	1613	1640	1673	1808	1655	1846	1751
756	49.9833	1512	1478	1573	1428	1632	1518	1549	1488	1518	1629	1975	1622	1662	1687	1813	1690	1853	1753
760	49.9944	1550	1490	1569	1432	1653	1542	1582	1495	1520	1631	1977	1624	1682	1731	1822	1725	1859	1754
764	49.9778	1555	1499	1566	1442	1673	1545	1606	1508	1520	1632	1979	1625	1706	1758	1833	1764	1863	1756
768	49.9694	1559	1509	1563	1455	1672	1550	1602	1540	1521	1633	1980	1628	1711	1767	1843	1805	1868	1757
772	49.9833	1561	1519	1562	1475	1672	1555	1601	1579	1521	1635	1981	1633	1702	1762	1850	1826	1876	1760
776	49.9833	1563	1531	1561	1496	1674	1558	1595	1618	1522	1637	1980	1638	1703	1760	1857	1824	1880	1763

[truncated: 3 more sheets: Fig S7, Fig S8, Fig S9]
